# Supplementary material for: Trade policy announcements can increase price volatility in global food commodity markets
Source: Nat Food. 2023 Apr 10;4(4):331–40. doi: 10.1038/s43016-023-00729-6 (PMC10154237; doi:10.1038/s43016-023-00729-6)
Supplement: Source Data Fig. 1 — Statistical source data for Fig. 1 (frequency and direction of announced trade policy changes, and price ranges for wheat and maize). [file 43016_2023_729_MOESM3_ESM.csv]

	Crop	date	variable	value	grid
1	Wheat	2005-01-03	Range	0,0148150857851403	Range
2	Wheat	2005-01-04	Range	0,0278381536230841	Range
3	Wheat	2005-01-05	Range	0,0100167782434708	Range
4	Wheat	2005-01-06	Range	0,0287730494378193	Range
5	Wheat	2005-01-07	Range	0,0177854324332163	Range
6	Wheat	2005-01-10	Range	0,0187837290735864	Range
7	Wheat	2005-01-11	Range	0,0195128142235816	Range
8	Wheat	2005-01-12	Range	0,021294825970573	Range
9	Wheat	2005-01-13	Range	0,0139061545650101	Range
10	Wheat	2005-01-14	Range	0,032274212016306	Range
11	Wheat	2005-01-17	Range	0,032274212016306	Range
12	Wheat	2005-01-18	Range	0,0159734375678031	Range
13	Wheat	2005-01-19	Range	0,0200675630508096	Range
14	Wheat	2005-01-20	Range	0,0185659341225346	Range
15	Wheat	2005-01-21	Range	0,0118244620950225	Range
16	Wheat	2005-01-24	Range	0,0177145079323173	Range
17	Wheat	2005-01-25	Range	0,0126317469059005	Range
18	Wheat	2005-01-26	Range	0,0159734375678031	Range
19	Wheat	2005-01-27	Range	0,018884681390527	Range
20	Wheat	2005-01-28	Range	0,0103538457307417	Range
21	Wheat	2005-01-31	Range	0,0155309420308765	Range
22	Wheat	2005-02-01	Range	0,0119761910467151	Range
23	Wheat	2005-02-02	Range	0,0129479581885548	Range
24	Wheat	2005-02-03	Range	0,0103627870355467	Range
25	Wheat	2005-02-04	Range	0,0155577900309254	Range
26	Wheat	2005-02-07	Range	0,0154775230689133	Range
27	Wheat	2005-02-08	Range	0,01882005932677	Range
28	Wheat	2005-02-09	Range	0,0145737684453184	Range
29	Wheat	2005-02-10	Range	0,0273054506902675	Range
30	Wheat	2005-02-11	Range	0,0118244620950225	Range
31	Wheat	2005-02-14	Range	0,0259754864032606	Range
32	Wheat	2005-02-15	Range	0,0108469982994599	Range
33	Wheat	2005-02-16	Range	0,0220161305643751	Range
34	Wheat	2005-02-17	Range	0,0135595297856321	Range
35	Wheat	2005-02-18	Range	0,0118544995345484	Range
36	Wheat	2005-02-21	Range	0,0118544995345484	Range
37	Wheat	2005-02-22	Range	0,0729067708080873	Range
38	Wheat	2005-02-23	Range	0,0238674814066435	Range
39	Wheat	2005-02-24	Range	0,0174746305232638	Range
40	Wheat	2005-02-25	Range	0,0329441557193535	Range
41	Wheat	2005-02-28	Range	0,0392799741684398	Range
42	Wheat	2005-03-01	Range	0,0180727810596943	Range
43	Wheat	2005-03-02	Range	0,0179645549752987	Range
44	Wheat	2005-03-03	Range	0,01066270574404	Range
45	Wheat	2005-03-04	Range	0,00609757986811843	Range
46	Wheat	2005-03-07	Range	0,0092450581440513	Range
47	Wheat	2005-03-08	Range	0,0259754864032606	Range
48	Wheat	2005-03-09	Range	0,0158434094847255	Range
49	Wheat	2005-03-10	Range	0,0313692636676457	Range
50	Wheat	2005-03-11	Range	0,0272418279632296	Range
51	Wheat	2005-03-14	Range	0,0144094712201515	Range
52	Wheat	2005-03-15	Range	0,0274742555522485	Range
53	Wheat	2005-03-16	Range	0,0219487549043871	Range
54	Wheat	2005-03-17	Range	0,034557688925636	Range
55	Wheat	2005-03-18	Range	0,0242814565508649	Range
56	Wheat	2005-03-21	Range	0,0424371479438408	Range
57	Wheat	2005-03-22	Range	0,0173917427118697	Range
58	Wheat	2005-03-23	Range	0,0265111255483319	Range
59	Wheat	2005-03-24	Range	0,01479316917783	Range
60	Wheat	2005-03-25	Range	0,01479316917783	Range
61	Wheat	2005-03-28	Range	0,0208651384639618	Range
62	Wheat	2005-03-29	Range	0,020741484306817	Range
63	Wheat	2005-03-30	Range	0,0171710079238201	Range
64	Wheat	2005-03-31	Range	0,034255024550319	Range
65	Wheat	2005-04-01	Range	0,0323353806429365	Range
66	Wheat	2005-04-04	Range	0,0250796843970233	Range
67	Wheat	2005-04-05	Range	0,0222939169592129	Range
68	Wheat	2005-04-06	Range	0,0119096286610958	Range
69	Wheat	2005-04-07	Range	0,0111200510440783	Range
70	Wheat	2005-04-08	Range	0,0233035856778843	Range
71	Wheat	2005-04-11	Range	0,0168610979660659	Range
72	Wheat	2005-04-12	Range	0,0192005898566174	Range
73	Wheat	2005-04-13	Range	0,0144580831752297	Range
74	Wheat	2005-04-14	Range	0,0113178249326618	Range
75	Wheat	2005-04-15	Range	0,0228394919698234	Range
76	Wheat	2005-04-18	Range	0,0148150857851403	Range
77	Wheat	2005-04-19	Range	0,018829864573557	Range
78	Wheat	2005-04-20	Range	0,0184818438637997	Range
79	Wheat	2005-04-21	Range	0,0120725812342695	Range
80	Wheat	2005-04-22	Range	0,00966191091173663	Range
81	Wheat	2005-04-25	Range	0,0528894639203727	Range
82	Wheat	2005-04-26	Range	0,02017135886378	Range
83	Wheat	2005-04-27	Range	0,0272496424473756	Range
84	Wheat	2005-04-28	Range	0,0188684843043827	Range
85	Wheat	2005-04-29	Range	0,0310583970199731	Range
86	Wheat	2005-05-02	Range	0,0143887374520997	Range
87	Wheat	2005-05-03	Range	0,0273109343940714	Range
88	Wheat	2005-05-04	Range	0,0161815828512415	Range
89	Wheat	2005-05-05	Range	0,0122201113347753	Range
90	Wheat	2005-05-06	Range	0,021225286615282	Range
91	Wheat	2005-05-09	Range	0,0178721247661215	Range
92	Wheat	2005-05-10	Range	0,0177281032935808	Range
93	Wheat	2005-05-11	Range	0,0194180858571018	Range
94	Wheat	2005-05-12	Range	0,0148886124937508	Range
95	Wheat	2005-05-13	Range	0,00839635495290558	Range
96	Wheat	2005-05-16	Range	0,00839635495290558	Range
97	Wheat	2005-05-17	Range	0,0186014259505454	Range
98	Wheat	2005-05-18	Range	0,0190481949706944	Range
99	Wheat	2005-05-19	Range	0,0295666762882929	Range
100	Wheat	2005-05-20	Range	0,0144117786613034	Range
101	Wheat	2005-05-23	Range	0,063948724600273	Range
102	Wheat	2005-05-24	Range	0,0128255247322882	Range
103	Wheat	2005-05-25	Range	0,0428475913826292	Range
104	Wheat	2005-05-26	Range	0,0405765656320431	Range
105	Wheat	2005-05-27	Range	0,0207876824727569	Range
106	Wheat	2005-05-30	Range	0,0207876824727569	Range
107	Wheat	2005-05-31	Range	0,0373456393588514	Range
108	Wheat	2005-06-01	Range	0,0180727810596943	Range
109	Wheat	2005-06-02	Range	0,0154086253528449	Range
110	Wheat	2005-06-03	Range	0,0131326723272807	Range
111	Wheat	2005-06-06	Range	0,0215062052209634	Range
112	Wheat	2005-06-07	Range	0,0148035426397488	Range
113	Wheat	2005-06-08	Range	0,0189879122446914	Range
114	Wheat	2005-06-09	Range	0,0142973047008237	Range
115	Wheat	2005-06-10	Range	0,0182039059324826	Range
116	Wheat	2005-06-13	Range	0,0236790858205715	Range
117	Wheat	2005-06-14	Range	0,0215062052209634	Range
118	Wheat	2005-06-15	Range	0,0194331805384911	Range
119	Wheat	2005-06-16	Range	0,019985292380257	Range
120	Wheat	2005-06-17	Range	0,0137511716128245	Range
121	Wheat	2005-06-20	Range	0,0208340869028421	Range
122	Wheat	2005-06-21	Range	0,0338516502310249	Range
123	Wheat	2005-06-22	Range	0,0206802052375386	Range
124	Wheat	2005-06-23	Range	0,0194471349355219	Range
125	Wheat	2005-06-24	Range	0,0133236611984708	Range
126	Wheat	2005-06-27	Range	0,0317486983145798	Range
127	Wheat	2005-06-28	Range	0,015244197643117	Range
128	Wheat	2005-06-29	Range	0,0242436116099922	Range
129	Wheat	2005-06-30	Range	0,0262969522904619	Range
130	Wheat	2005-07-01	Range	0,0147004581528787	Range
131	Wheat	2005-07-04	Range	0,0147004581528787	Range
132	Wheat	2005-07-05	Range	0,0343061233409552	Range
133	Wheat	2005-07-06	Range	0,0156895261713768	Range
134	Wheat	2005-07-07	Range	0,0180456024691749	Range
135	Wheat	2005-07-08	Range	0,0136262517117647	Range
136	Wheat	2005-07-11	Range	0,0183772400016062	Range
137	Wheat	2005-07-12	Range	0,0155041865359653	Range
138	Wheat	2005-07-13	Range	0,0227454839889711	Range
139	Wheat	2005-07-14	Range	0,0103017835278258	Range
140	Wheat	2005-07-15	Range	0,0202319039715846	Range
141	Wheat	2005-07-18	Range	0,0337554489652163	Range
142	Wheat	2005-07-19	Range	0,0495006437730305	Range
143	Wheat	2005-07-20	Range	0,0231439968168479	Range
144	Wheat	2005-07-21	Range	0,0287898671786673	Range
145	Wheat	2005-07-22	Range	0,0204940759085135	Range
146	Wheat	2005-07-25	Range	0,0229192614361073	Range
147	Wheat	2005-07-26	Range	0,0250487479630639	Range
148	Wheat	2005-07-27	Range	0,0175242579844479	Range
149	Wheat	2005-07-28	Range	0,0164797737077196	Range
150	Wheat	2005-07-29	Range	0,0211488244929772	Range
151	Wheat	2005-08-01	Range	0,0257394982015757	Range
152	Wheat	2005-08-02	Range	0,0135035810346738	Range
153	Wheat	2005-08-03	Range	0,0242804037070545	Range
154	Wheat	2005-08-04	Range	0,0153259704782265	Range
155	Wheat	2005-08-05	Range	0,0295281748392053	Range
156	Wheat	2005-08-08	Range	0,0123649179709506	Range
157	Wheat	2005-08-09	Range	0,0124806612236092	Range
158	Wheat	2005-08-10	Range	0,0218077178113987	Range
159	Wheat	2005-08-11	Range	0,0192239676384967	Range
160	Wheat	2005-08-12	Range	0,0391604740038396	Range
161	Wheat	2005-08-15	Range	0,0173096375350914	Range
162	Wheat	2005-08-16	Range	0,0364252461984815	Range
163	Wheat	2005-08-17	Range	0,0144117786613034	Range
164	Wheat	2005-08-18	Range	0,0212522756596591	Range
165	Wheat	2005-08-19	Range	0,0286065119115086	Range
166	Wheat	2005-08-22	Range	0,0201089529227136	Range
167	Wheat	2005-08-23	Range	0,0257524961024149	Range
168	Wheat	2005-08-24	Range	0,0214549350012598	Range
169	Wheat	2005-08-25	Range	0,0191546159570137	Range
170	Wheat	2005-08-26	Range	0,0175303294049973	Range
171	Wheat	2005-08-29	Range	0,0176004543357777	Range
172	Wheat	2005-08-30	Range	0,0177567215892598	Range
173	Wheat	2005-08-31	Range	0,0238204281187864	Range
174	Wheat	2005-09-01	Range	0,0188762272689313	Range
175	Wheat	2005-09-02	Range	0,0163669774642061	Range
176	Wheat	2005-09-05	Range	0,0147422817372034	Range
177	Wheat	2005-09-06	Range	0,0122101639069321	Range
178	Wheat	2005-09-07	Range	0,0106689563495683	Range
179	Wheat	2005-09-08	Range	0,0179596663981929	Range
180	Wheat	2005-09-09	Range	0,0104292962969854	Range
181	Wheat	2005-09-12	Range	0,0273989741881149	Range
182	Wheat	2005-09-13	Range	0,0207509441050391	Range
183	Wheat	2005-09-14	Range	0,0238295628329839	Range
184	Wheat	2005-09-15	Range	0,0216057787145818	Range
185	Wheat	2005-09-16	Range	0,0238381145559421	Range
186	Wheat	2005-09-19	Range	0,0193429628431314	Range
187	Wheat	2005-09-20	Range	0,0148150857851403	Range
188	Wheat	2005-09-21	Range	0,0170414658548523	Range
189	Wheat	2005-09-22	Range	0,0326652665545355	Range
190	Wheat	2005-09-23	Range	0,0142591534166714	Range
191	Wheat	2005-09-26	Range	0,0196529379013937	Range
192	Wheat	2005-09-27	Range	0,0152325869901109	Range
193	Wheat	2005-09-28	Range	0,0220961370681723	Range
194	Wheat	2005-09-29	Range	0,0195642056463647	Range
195	Wheat	2005-09-30	Range	0,0613330880168084	Range
196	Wheat	2005-10-03	Range	0,0186385323903719	Range
197	Wheat	2005-10-04	Range	0,0173665724982985	Range
198	Wheat	2005-10-05	Range	0,0144825123611287	Range
199	Wheat	2005-10-06	Range	0,0174676930403912	Range
200	Wheat	2005-10-07	Range	0,0249279769989279	Range
201	Wheat	2005-10-10	Range	0,0110498361865847	Range
202	Wheat	2005-10-11	Range	0,0160939830732634	Range
203	Wheat	2005-10-12	Range	0,0245854754726142	Range
204	Wheat	2005-10-13	Range	0,0152342445718485	Range
205	Wheat	2005-10-14	Range	0,0250013022054176	Range
206	Wheat	2005-10-17	Range	0,0141004191466951	Range
207	Wheat	2005-10-18	Range	0,0285090575583533	Range
208	Wheat	2005-10-19	Range	0,0114286958236223	Range
209	Wheat	2005-10-20	Range	0,0219955776921106	Range
210	Wheat	2005-10-21	Range	0,0143778488910771	Range
211	Wheat	2005-10-24	Range	0,0214732177067347	Range
212	Wheat	2005-10-25	Range	0,0131023068971885	Range
213	Wheat	2005-10-26	Range	0,0191797210386202	Range
214	Wheat	2005-10-27	Range	0,0138784031720771	Range
215	Wheat	2005-10-28	Range	0,0342712667352174	Range
216	Wheat	2005-10-31	Range	0,0110150602306769	Range
217	Wheat	2005-11-01	Range	0,0188982002202289	Range
218	Wheat	2005-11-02	Range	0,0174746305232638	Range
219	Wheat	2005-11-03	Range	0,0128206884290609	Range
220	Wheat	2005-11-04	Range	0,0159747806077348	Range
221	Wheat	2005-11-07	Range	0,0152674721307884	Range
222	Wheat	2005-11-08	Range	0,0183784637514082	Range
223	Wheat	2005-11-09	Range	0,0174746305232638	Range
224	Wheat	2005-11-10	Range	0,0255197262080955	Range
225	Wheat	2005-11-11	Range	0,0128206884290609	Range
226	Wheat	2005-11-14	Range	0,0151942147409168	Range
227	Wheat	2005-11-15	Range	0,0321571116345316	Range
228	Wheat	2005-11-16	Range	0,0146701897477941	Range
229	Wheat	2005-11-17	Range	0,013894788318817	Range
230	Wheat	2005-11-18	Range	0,0156446171475162	Range
231	Wheat	2005-11-21	Range	0,0182881239941484	Range
232	Wheat	2005-11-22	Range	0,0226045622973983	Range
233	Wheat	2005-11-23	Range	0,00923212600030254	Range
234	Wheat	2005-11-24	Range	0,00839635495290558	Range
235	Wheat	2005-11-25	Range	0,0101010959865038	Range
236	Wheat	2005-11-28	Range	0,0101181301655844	Range
237	Wheat	2005-11-29	Range	0,0116570845422128	Range
238	Wheat	2005-11-30	Range	0,0316429397612588	Range
239	Wheat	2005-12-01	Range	0,0189228188421451	Range
240	Wheat	2005-12-02	Range	0,0114849498668974	Range
241	Wheat	2005-12-05	Range	0,0179890378360739	Range
242	Wheat	2005-12-06	Range	0,0198682032167259	Range
243	Wheat	2005-12-07	Range	0,0159734375678031	Range
244	Wheat	2005-12-08	Range	0,0168354144638627	Range
245	Wheat	2005-12-09	Range	0,0085106896679088	Range
246	Wheat	2005-12-12	Range	0,0100671991177235	Range
247	Wheat	2005-12-13	Range	0,0199342149008173	Range
248	Wheat	2005-12-14	Range	0,0113729901722701	Range
249	Wheat	2005-12-15	Range	0,027143969724154	Range
250	Wheat	2005-12-16	Range	0,0171745048899101	Range
251	Wheat	2005-12-19	Range	0,0155766389287377	Range
252	Wheat	2005-12-20	Range	0,0176317331134053	Range
253	Wheat	2005-12-21	Range	0,0114811823739567	Range
254	Wheat	2005-12-22	Range	0,0113853222251254	Range
255	Wheat	2005-12-23	Range	0,0165045006714628	Range
256	Wheat	2005-12-26	Range	0,0149927845861413	Range
257	Wheat	2005-12-27	Range	0,0252801566730785	Range
258	Wheat	2005-12-28	Range	0,0211455199149793	Range
259	Wheat	2005-12-29	Range	0,0292418495944977	Range
260	Wheat	2005-12-30	Range	0,016308738041924	Range
261	Wheat	2006-01-02	Range	0,016308738041924	Range
262	Wheat	2006-01-03	Range	0,0189372010197504	Range
263	Wheat	2006-01-04	Range	0,0181889336053747	Range
264	Wheat	2006-01-05	Range	0,0233416870010306	Range
265	Wheat	2006-01-06	Range	0,0334977356084103	Range
266	Wheat	2006-01-09	Range	0,0168457276096428	Range
267	Wheat	2006-01-10	Range	0,0145206983918529	Range
268	Wheat	2006-01-11	Range	0,0152209940103551	Range
269	Wheat	2006-01-12	Range	0,0280003158201119	Range
270	Wheat	2006-01-13	Range	0,0105027221991492	Range
271	Wheat	2006-01-16	Range	0,00824283423171135	Range
272	Wheat	2006-01-17	Range	0,0317007677180747	Range
273	Wheat	2006-01-18	Range	0,0223000398143007	Range
274	Wheat	2006-01-19	Range	0,0200160647064704	Range
275	Wheat	2006-01-20	Range	0,0137933221323365	Range
276	Wheat	2006-01-23	Range	0,0198328392329179	Range
277	Wheat	2006-01-24	Range	0,02658720980497	Range
278	Wheat	2006-01-25	Range	0,0399166074054431	Range
279	Wheat	2006-01-26	Range	0,0160470255975174	Range
280	Wheat	2006-01-27	Range	0,0245854754726142	Range
281	Wheat	2006-01-30	Range	0,0158848105400233	Range
282	Wheat	2006-01-31	Range	0,0269597384512226	Range
283	Wheat	2006-02-01	Range	0,0176216013498189	Range
284	Wheat	2006-02-02	Range	0,0284172127235767	Range
285	Wheat	2006-02-03	Range	0,0394973765939728	Range
286	Wheat	2006-02-06	Range	0,0196359745168593	Range
287	Wheat	2006-02-07	Range	0,0204160558231115	Range
288	Wheat	2006-02-08	Range	0,0318160451846596	Range
289	Wheat	2006-02-09	Range	0,024966622730461	Range
290	Wheat	2006-02-10	Range	0,0370024761521757	Range
291	Wheat	2006-02-13	Range	0,032557723483432	Range
292	Wheat	2006-02-14	Range	0,0180706037600036	Range
293	Wheat	2006-02-15	Range	0,0258263995598984	Range
294	Wheat	2006-02-16	Range	0,0238943201994362	Range
295	Wheat	2006-02-17	Range	0,0330608622608883	Range
296	Wheat	2006-02-20	Range	0,0246926125903713	Range
297	Wheat	2006-02-21	Range	0,0268833393934402	Range
298	Wheat	2006-02-22	Range	0,0285928259938437	Range
299	Wheat	2006-02-23	Range	0,0218289704414119	Range
300	Wheat	2006-02-24	Range	0,017723708664696	Range
301	Wheat	2006-02-27	Range	0,0284765004409584	Range
302	Wheat	2006-02-28	Range	0,0213911899813182	Range
303	Wheat	2006-03-01	Range	0,0220091414917896	Range
304	Wheat	2006-03-02	Range	0,0274742555522485	Range
305	Wheat	2006-03-03	Range	0,0189194832461661	Range
306	Wheat	2006-03-06	Range	0,014976454189557	Range
307	Wheat	2006-03-07	Range	0,0147752855821546	Range
308	Wheat	2006-03-08	Range	0,0160431248405759	Range
309	Wheat	2006-03-09	Range	0,0187421818097411	Range
310	Wheat	2006-03-10	Range	0,0286973313089423	Range
311	Wheat	2006-03-13	Range	0,0301806171499912	Range
312	Wheat	2006-03-14	Range	0,0226960096537718	Range
313	Wheat	2006-03-15	Range	0,0220698612870311	Range
314	Wheat	2006-03-16	Range	0,033616610798985	Range
315	Wheat	2006-03-17	Range	0,0225361650224132	Range
316	Wheat	2006-03-20	Range	0,0234635719651148	Range
317	Wheat	2006-03-21	Range	0,015636423769755	Range
318	Wheat	2006-03-22	Range	0,0191835367766311	Range
319	Wheat	2006-03-23	Range	0,0187460428210553	Range
320	Wheat	2006-03-24	Range	0,0145987994211527	Range
321	Wheat	2006-03-27	Range	0,0153680302283146	Range
322	Wheat	2006-03-28	Range	0,0139349522957506	Range
323	Wheat	2006-03-29	Range	0,0153008449553012	Range
324	Wheat	2006-03-30	Range	0,0160353290132926	Range
325	Wheat	2006-03-31	Range	0,0216302593087043	Range
326	Wheat	2006-04-03	Range	0,0260884360842981	Range
327	Wheat	2006-04-04	Range	0,0124134489221381	Range
328	Wheat	2006-04-05	Range	0,0188821877213297	Range
329	Wheat	2006-04-06	Range	0,0262892582198972	Range
330	Wheat	2006-04-07	Range	0,0163996545330756	Range
331	Wheat	2006-04-10	Range	0,0266308660007226	Range
332	Wheat	2006-04-11	Range	0,033015378254194	Range
333	Wheat	2006-04-12	Range	0,0233366801792352	Range
334	Wheat	2006-04-13	Range	0,0173555206707539	Range
335	Wheat	2006-04-14	Range	0,0139084300461318	Range
336	Wheat	2006-04-17	Range	0,0233804486440636	Range
337	Wheat	2006-04-18	Range	0,0205316946830809	Range
338	Wheat	2006-04-19	Range	0,0240634399316351	Range
339	Wheat	2006-04-20	Range	0,0184010853708916	Range
340	Wheat	2006-04-21	Range	0,0286142555184687	Range
341	Wheat	2006-04-24	Range	0,0233638946075496	Range
342	Wheat	2006-04-25	Range	0,0157033919284499	Range
343	Wheat	2006-04-26	Range	0,0185322481289276	Range
344	Wheat	2006-04-27	Range	0,0246926125903713	Range
345	Wheat	2006-04-28	Range	0,0218508329481084	Range
346	Wheat	2006-05-01	Range	0,0198588086496034	Range
347	Wheat	2006-05-02	Range	0,0161577101405346	Range
348	Wheat	2006-05-03	Range	0,0113315660095505	Range
349	Wheat	2006-05-04	Range	0,00992212250631663	Range
350	Wheat	2006-05-05	Range	0,0164838897216901	Range
351	Wheat	2006-05-08	Range	0,024966622730461	Range
352	Wheat	2006-05-09	Range	0,0253854646941702	Range
353	Wheat	2006-05-10	Range	0,00530505222969335	Range
354	Wheat	2006-05-11	Range	0,0251502336227745	Range
355	Wheat	2006-05-12	Range	0,0151136378100478	Range
356	Wheat	2006-05-15	Range	0,0255704608406111	Range
357	Wheat	2006-05-16	Range	0,0218964018715688	Range
358	Wheat	2006-05-17	Range	0,0519126812144135	Range
359	Wheat	2006-05-18	Range	0,0213025807038685	Range
360	Wheat	2006-05-19	Range	0,0247971580789557	Range
361	Wheat	2006-05-22	Range	0,0454080395389944	Range
362	Wheat	2006-05-23	Range	0,0352562954777333	Range
363	Wheat	2006-05-24	Range	0,0271837940566861	Range
364	Wheat	2006-05-25	Range	0,0256267837321511	Range
365	Wheat	2006-05-26	Range	0,0264756739840273	Range
366	Wheat	2006-05-29	Range	0,019185240721348	Range
367	Wheat	2006-05-30	Range	0,0383280447203047	Range
368	Wheat	2006-05-31	Range	0,0559499544783799	Range
369	Wheat	2006-06-01	Range	0,0228726616659918	Range
370	Wheat	2006-06-02	Range	0,0313505298840759	Range
371	Wheat	2006-06-05	Range	0,0223611801581569	Range
372	Wheat	2006-06-06	Range	0,0428043625334178	Range
373	Wheat	2006-06-07	Range	0,0285363072649343	Range
374	Wheat	2006-06-08	Range	0,0162078102268532	Range
375	Wheat	2006-06-09	Range	0,0512259066723058	Range
376	Wheat	2006-06-12	Range	0,017276177191869	Range
377	Wheat	2006-06-13	Range	0,0234673860185675	Range
378	Wheat	2006-06-14	Range	0,0348039221946923	Range
379	Wheat	2006-06-15	Range	0,0144580831752297	Range
380	Wheat	2006-06-16	Range	0,0207332927891333	Range
381	Wheat	2006-06-19	Range	0,01530997197142	Range
382	Wheat	2006-06-20	Range	0,022704793693757	Range
383	Wheat	2006-06-21	Range	0,0270469495798116	Range
384	Wheat	2006-06-22	Range	0,0216810660613245	Range
385	Wheat	2006-06-23	Range	0,0191524322147565	Range
386	Wheat	2006-06-26	Range	0,0246926125903713	Range
387	Wheat	2006-06-27	Range	0,0334032391328094	Range
388	Wheat	2006-06-28	Range	0,0213911899813182	Range
389	Wheat	2006-06-29	Range	0,0208551117226419	Range
390	Wheat	2006-06-30	Range	0,0266682470821618	Range
391	Wheat	2006-07-03	Range	0,0363676441708751	Range
392	Wheat	2006-07-04	Range	0,026317308317374	Range
393	Wheat	2006-07-05	Range	0,0182059644965724	Range
394	Wheat	2006-07-06	Range	0,0154642256975812	Range
395	Wheat	2006-07-07	Range	0,0259081848586646	Range
396	Wheat	2006-07-10	Range	0,0130379943381298	Range
397	Wheat	2006-07-11	Range	0,0462807525640061	Range
398	Wheat	2006-07-12	Range	0,0330398540781998	Range
399	Wheat	2006-07-13	Range	0,0444517625708336	Range
400	Wheat	2006-07-14	Range	0,0378423531831604	Range
401	Wheat	2006-07-17	Range	0,0264000247242198	Range
402	Wheat	2006-07-18	Range	0,0214790316771243	Range
403	Wheat	2006-07-19	Range	0,0228726616659918	Range
404	Wheat	2006-07-20	Range	0,045647186741216	Range
405	Wheat	2006-07-21	Range	0,0244510958641637	Range
406	Wheat	2006-07-24	Range	0,0173917427118688	Range
407	Wheat	2006-07-25	Range	0,0325843363330049	Range
408	Wheat	2006-07-26	Range	0,041242958534049	Range
409	Wheat	2006-07-27	Range	0,0219789067187754	Range
410	Wheat	2006-07-28	Range	0,014166366981982	Range
411	Wheat	2006-07-31	Range	0,0260249533964201	Range
412	Wheat	2006-08-01	Range	0,0145710528582566	Range
413	Wheat	2006-08-02	Range	0,0263668758407425	Range
414	Wheat	2006-08-03	Range	0,02813564771232	Range
415	Wheat	2006-08-04	Range	0,0169336125294395	Range
416	Wheat	2006-08-07	Range	0,0139862419747399	Range
417	Wheat	2006-08-08	Range	0,0276990333196645	Range
418	Wheat	2006-08-09	Range	0,0168397761763144	Range
419	Wheat	2006-08-10	Range	0,0141846349919561	Range
420	Wheat	2006-08-11	Range	0,0452091397517256	Range
421	Wheat	2006-08-14	Range	0,0247091034915172	Range
422	Wheat	2006-08-15	Range	0,0152979371797626	Range
423	Wheat	2006-08-16	Range	0,0279087881170765	Range
424	Wheat	2006-08-17	Range	0,0339015516756813	Range
425	Wheat	2006-08-18	Range	0,0255627045167293	Range
426	Wheat	2006-08-21	Range	0,0136801039040808	Range
427	Wheat	2006-08-22	Range	0,0234331880148959	Range
428	Wheat	2006-08-23	Range	0,0274365632271545	Range
429	Wheat	2006-08-24	Range	0,028322864200061	Range
430	Wheat	2006-08-25	Range	0,0374427974837763	Range
431	Wheat	2006-08-28	Range	0,0247569647252757	Range
432	Wheat	2006-08-29	Range	0,0182534403093504	Range
433	Wheat	2006-08-30	Range	0,044965827982697	Range
434	Wheat	2006-08-31	Range	0,0237362798988299	Range
435	Wheat	2006-09-01	Range	0,0143617829109317	Range
436	Wheat	2006-09-04	Range	0,0125001627642316	Range
437	Wheat	2006-09-05	Range	0,0159806719883502	Range
438	Wheat	2006-09-06	Range	0,0149628726767128	Range
439	Wheat	2006-09-07	Range	0,0225291130600285	Range
440	Wheat	2006-09-08	Range	0,0148886124937508	Range
441	Wheat	2006-09-11	Range	0,0138628559083953	Range
442	Wheat	2006-09-12	Range	0,0304592074847081	Range
443	Wheat	2006-09-13	Range	0,0322400585734224	Range
444	Wheat	2006-09-14	Range	0,0210534091978323	Range
445	Wheat	2006-09-15	Range	0,0267361564910358	Range
446	Wheat	2006-09-18	Range	0,0158081066171274	Range
447	Wheat	2006-09-19	Range	0,0390263213560029	Range
448	Wheat	2006-09-20	Range	0,0176887808197987	Range
449	Wheat	2006-09-21	Range	0,0373312463653601	Range
450	Wheat	2006-09-22	Range	0,0107207697451015	Range
451	Wheat	2006-09-25	Range	0,0204579938780682	Range
452	Wheat	2006-09-26	Range	0,0297463931064197	Range
453	Wheat	2006-09-27	Range	0,0276569554859014	Range
454	Wheat	2006-09-28	Range	0,0538812266635826	Range
455	Wheat	2006-09-29	Range	0,0268472500361883	Range
456	Wheat	2006-10-02	Range	0,0332624899468854	Range
457	Wheat	2006-10-03	Range	0,0277559590666119	Range
458	Wheat	2006-10-04	Range	0,0675153466401026	Range
459	Wheat	2006-10-05	Range	0,0570376335994487	Range
460	Wheat	2006-10-06	Range	0,0395561991918223	Range
461	Wheat	2006-10-09	Range	0,0578135462298972	Range
462	Wheat	2006-10-10	Range	0,0609825102783521	Range
463	Wheat	2006-10-11	Range	0,0591544224866638	Range
464	Wheat	2006-10-12	Range	0,0753652189492104	Range
465	Wheat	2006-10-13	Range	0,0426402823493044	Range
466	Wheat	2006-10-16	Range	0,0560894666510432	Range
467	Wheat	2006-10-17	Range	0,0520495095667961	Range
468	Wheat	2006-10-18	Range	0,0369080951991192	Range
469	Wheat	2006-10-19	Range	0,0454403933977732	Range
470	Wheat	2006-10-20	Range	0,0399858241316924	Range
471	Wheat	2006-10-23	Range	0,0441031786893085	Range
472	Wheat	2006-10-24	Range	0,0312901579932099	Range
473	Wheat	2006-10-25	Range	0,0487670590759128	Range
474	Wheat	2006-10-26	Range	0,0239678873502926	Range
475	Wheat	2006-10-27	Range	0,0449733656427318	Range
476	Wheat	2006-10-30	Range	0,0321571116345316	Range
477	Wheat	2006-10-31	Range	0,044135999210293	Range
478	Wheat	2006-11-01	Range	0,0360677940936664	Range
479	Wheat	2006-11-02	Range	0,0440953198652236	Range
480	Wheat	2006-11-03	Range	0,0189022230651616	Range
481	Wheat	2006-11-06	Range	0,0165791288029107	Range
482	Wheat	2006-11-07	Range	0,01558995618214	Range
483	Wheat	2006-11-08	Range	0,042308326567241	Range
484	Wheat	2006-11-09	Range	0,0442728236779883	Range
485	Wheat	2006-11-10	Range	0,0273424306920145	Range
486	Wheat	2006-11-13	Range	0,0254625343530286	Range
487	Wheat	2006-11-14	Range	0,0472692513287249	Range
488	Wheat	2006-11-15	Range	0,0348039221946923	Range
489	Wheat	2006-11-16	Range	0,0404573167733542	Range
490	Wheat	2006-11-17	Range	0,0212773984472854	Range
491	Wheat	2006-11-20	Range	0,0302737106839972	Range
492	Wheat	2006-11-21	Range	0,0183683988833341	Range
493	Wheat	2006-11-22	Range	0,0409893445331964	Range
494	Wheat	2006-11-23	Range	0,0206618920639574	Range
495	Wheat	2006-11-24	Range	0,0365894474322923	Range
496	Wheat	2006-11-27	Range	0,0447873593209325	Range
497	Wheat	2006-11-28	Range	0,0272020878049846	Range
498	Wheat	2006-11-29	Range	0,0272861201083199	Range
499	Wheat	2006-11-30	Range	0,0286092284892101	Range
500	Wheat	2006-12-01	Range	0,0219350768662556	Range
501	Wheat	2006-12-04	Range	0,0186638456693222	Range
502	Wheat	2006-12-05	Range	0,011094415359203	Range
503	Wheat	2006-12-06	Range	0,041242958534049	Range
504	Wheat	2006-12-07	Range	0,0179424338431389	Range
505	Wheat	2006-12-08	Range	0,0169495583137733	Range
506	Wheat	2006-12-11	Range	0,0245084190287317	Range
507	Wheat	2006-12-12	Range	0,0260030570185013	Range
508	Wheat	2006-12-13	Range	0,0192108362656773	Range
509	Wheat	2006-12-14	Range	0,0157649087379381	Range
510	Wheat	2006-12-15	Range	0,0183491386681967	Range
511	Wheat	2006-12-18	Range	0,0271463532444951	Range
512	Wheat	2006-12-19	Range	0,0250844992769288	Range
513	Wheat	2006-12-20	Range	0,0183491386681967	Range
514	Wheat	2006-12-21	Range	0,0230586657509741	Range
515	Wheat	2006-12-22	Range	0,0250688969686923	Range
516	Wheat	2006-12-25	Range	0,0250688969686923	Range
517	Wheat	2006-12-26	Range	0,0164334292700579	Range
518	Wheat	2006-12-27	Range	0,023438572972017	Range
519	Wheat	2006-12-28	Range	0,0187289851062769	Range
520	Wheat	2006-12-29	Range	0,0244706342693419	Range
521	Wheat	2007-01-01	Range	0,0229895182246986	Range
522	Wheat	2007-01-02	Range	0,0316212042110102	Range
523	Wheat	2007-01-03	Range	0,0366114619839113	Range
524	Wheat	2007-01-04	Range	0,0328245456480438	Range
525	Wheat	2007-01-05	Range	0,0192932029346791	Range
526	Wheat	2007-01-08	Range	0,0339930220622078	Range
527	Wheat	2007-01-09	Range	0,0262023723940237	Range
528	Wheat	2007-01-10	Range	0,0221003470006655	Range
529	Wheat	2007-01-11	Range	0,0306034812055005	Range
530	Wheat	2007-01-12	Range	0,0620066143550844	Range
531	Wheat	2007-01-15	Range	0,0323788076096418	Range
532	Wheat	2007-01-16	Range	0,0453903772445869	Range
533	Wheat	2007-01-17	Range	0,0371395469494571	Range
534	Wheat	2007-01-18	Range	0,0383551085156517	Range
535	Wheat	2007-01-19	Range	0,0181338302380398	Range
536	Wheat	2007-01-22	Range	0,0149895740195252	Range
537	Wheat	2007-01-23	Range	0,0327551733886393	Range
538	Wheat	2007-01-24	Range	0,0401745357731311	Range
539	Wheat	2007-01-25	Range	0,0246397039371491	Range
540	Wheat	2007-01-26	Range	0,0182310679436961	Range
541	Wheat	2007-01-29	Range	0,0233262542580128	Range
542	Wheat	2007-01-30	Range	0,0169449257995451	Range
543	Wheat	2007-01-31	Range	0,0225937529083629	Range
544	Wheat	2007-02-01	Range	0,0268400437898135	Range
545	Wheat	2007-02-02	Range	0,0190171446951206	Range
546	Wheat	2007-02-05	Range	0,0173164500114602	Range
547	Wheat	2007-02-06	Range	0,0230652729309959	Range
548	Wheat	2007-02-07	Range	0,0143728289577583	Range
549	Wheat	2007-02-08	Range	0,018651116626101	Range
550	Wheat	2007-02-09	Range	0,0291125681312296	Range
551	Wheat	2007-02-12	Range	0,021787354184907	Range
552	Wheat	2007-02-13	Range	0,0136427764037865	Range
553	Wheat	2007-02-14	Range	0,0291469629397518	Range
554	Wheat	2007-02-15	Range	0,018257768573565	Range
555	Wheat	2007-02-16	Range	0,0412205861683947	Range
556	Wheat	2007-02-19	Range	0,0412205861683947	Range
557	Wheat	2007-02-20	Range	0,0144813471947103	Range
558	Wheat	2007-02-21	Range	0,0350354304721465	Range
559	Wheat	2007-02-22	Range	0,0300074247739976	Range
560	Wheat	2007-02-23	Range	0,0128371467606803	Range
561	Wheat	2007-02-26	Range	0,0245914031373227	Range
562	Wheat	2007-02-27	Range	0,0597511039103917	Range
563	Wheat	2007-02-28	Range	0,0212773984472854	Range
564	Wheat	2007-03-01	Range	0,0403388921151109	Range
565	Wheat	2007-03-02	Range	0,0215525583857339	Range
566	Wheat	2007-03-05	Range	0,0314730263624554	Range
567	Wheat	2007-03-06	Range	0,0193971598827352	Range
568	Wheat	2007-03-07	Range	0,0102344012080495	Range
569	Wheat	2007-03-08	Range	0,0150056406178702	Range
570	Wheat	2007-03-09	Range	0,0144503451037901	Range
571	Wheat	2007-03-12	Range	0,0135100676859565	Range
572	Wheat	2007-03-13	Range	0,0147021433937073	Range
573	Wheat	2007-03-14	Range	0,0205277665876533	Range
574	Wheat	2007-03-15	Range	0,0281708769666968	Range
575	Wheat	2007-03-16	Range	0,0315758404551669	Range
576	Wheat	2007-03-19	Range	0,0283552257551243	Range
577	Wheat	2007-03-20	Range	0,0228892826710636	Range
578	Wheat	2007-03-21	Range	0,020974148810434	Range
579	Wheat	2007-03-22	Range	0,0193554429529561	Range
580	Wheat	2007-03-23	Range	0,0172139807346881	Range
581	Wheat	2007-03-26	Range	0,0321641244785544	Range
582	Wheat	2007-03-27	Range	0,0186613538373397	Range
583	Wheat	2007-03-28	Range	0,0153680302283137	Range
584	Wheat	2007-03-29	Range	0,0303053494953289	Range
585	Wheat	2007-03-30	Range	0,0780775440218981	Range
586	Wheat	2007-04-02	Range	0,0611955610269197	Range
587	Wheat	2007-04-03	Range	0,0323652845020312	Range
588	Wheat	2007-04-04	Range	0,0390606344857085	Range
589	Wheat	2007-04-05	Range	0,0408219945202548	Range
590	Wheat	2007-04-06	Range	0,0293143876687756	Range
591	Wheat	2007-04-09	Range	0,0725706928348355	Range
592	Wheat	2007-04-10	Range	0,0350913198112703	Range
593	Wheat	2007-04-11	Range	0,0190274835328026	Range
594	Wheat	2007-04-12	Range	0,0312611142837458	Range
595	Wheat	2007-04-13	Range	0,054496424246949	Range
596	Wheat	2007-04-16	Range	0,0178670018284244	Range
597	Wheat	2007-04-17	Range	0,0316334387746675	Range
598	Wheat	2007-04-18	Range	0,0229415692424064	Range
599	Wheat	2007-04-19	Range	0,0458016764042339	Range
600	Wheat	2007-04-20	Range	0,04730780037871	Range
601	Wheat	2007-04-23	Range	0,0276608029949132	Range
602	Wheat	2007-04-24	Range	0,0262428231957417	Range
603	Wheat	2007-04-25	Range	0,0560707416372335	Range
604	Wheat	2007-04-26	Range	0,0317642145795052	Range
605	Wheat	2007-04-27	Range	0,0275361578086049	Range
606	Wheat	2007-04-30	Range	0,0336594753512927	Range
607	Wheat	2007-05-01	Range	0,0428263877963957	Range
608	Wheat	2007-05-02	Range	0,0150769687249639	Range
609	Wheat	2007-05-03	Range	0,0124482935265684	Range
610	Wheat	2007-05-04	Range	0,0125262598191798	Range
611	Wheat	2007-05-07	Range	0,0219101096357441	Range
612	Wheat	2007-05-08	Range	0,0211424365738093	Range
613	Wheat	2007-05-09	Range	0,00476569607301425	Range
614	Wheat	2007-05-10	Range	0,0090066834015019	Range
615	Wheat	2007-05-11	Range	0,0340079856069186	Range
616	Wheat	2007-05-14	Range	0,0173917427118688	Range
617	Wheat	2007-05-15	Range	0,0386691411591542	Range
618	Wheat	2007-05-16	Range	0,0185144142656313	Range
619	Wheat	2007-05-17	Range	0,0315708501156333	Range
620	Wheat	2007-05-18	Range	0,0411195060510208	Range
621	Wheat	2007-05-21	Range	0,0263311684272844	Range
622	Wheat	2007-05-22	Range	0,0216653124027149	Range
623	Wheat	2007-05-23	Range	0,0168425033944972	Range
624	Wheat	2007-05-24	Range	0,0366303526972773	Range
625	Wheat	2007-05-25	Range	0,0267220336570455	Range
626	Wheat	2007-05-28	Range	0,0211381801045079	Range
627	Wheat	2007-05-29	Range	0,028256168450393	Range
628	Wheat	2007-05-30	Range	0,0443631179470723	Range
629	Wheat	2007-05-31	Range	0,0315024838605478	Range
630	Wheat	2007-06-01	Range	0,0291677382834692	Range
631	Wheat	2007-06-04	Range	0,0238219935723567	Range
632	Wheat	2007-06-05	Range	0,0298246957970578	Range
633	Wheat	2007-06-06	Range	0,0305658943249876	Range
634	Wheat	2007-06-07	Range	0,0273201750863841	Range
635	Wheat	2007-06-08	Range	0,0281843351018027	Range
636	Wheat	2007-06-11	Range	0,0440034325924659	Range
637	Wheat	2007-06-12	Range	0,0412018409583359	Range
638	Wheat	2007-06-13	Range	0,0597321630334156	Range
639	Wheat	2007-06-14	Range	0,0496585265532286	Range
640	Wheat	2007-06-15	Range	0,0160398256810366	Range
641	Wheat	2007-06-18	Range	0,0260938391483752	Range
642	Wheat	2007-06-19	Range	0,0452221569192934	Range
643	Wheat	2007-06-20	Range	0,0486265114401574	Range
644	Wheat	2007-06-21	Range	0,0425596144187956	Range
645	Wheat	2007-06-22	Range	0,0364438236192202	Range
646	Wheat	2007-06-25	Range	0,0194838861532265	Range
647	Wheat	2007-06-26	Range	0,0556853446006862	Range
648	Wheat	2007-06-27	Range	0,0458345363437989	Range
649	Wheat	2007-06-28	Range	0,0217444464722387	Range
650	Wheat	2007-06-29	Range	0,0877647537674466	Range
651	Wheat	2007-07-02	Range	0,0522458547422442	Range
652	Wheat	2007-07-03	Range	0,0219789067187754	Range
653	Wheat	2007-07-04	Range	0,0175751448215076	Range
654	Wheat	2007-07-05	Range	0,024713656582839	Range
655	Wheat	2007-07-06	Range	0,020168750883621	Range
656	Wheat	2007-07-09	Range	0,0231151287645543	Range
657	Wheat	2007-07-10	Range	0,0167789171291091	Range
658	Wheat	2007-07-11	Range	0,0310134427801705	Range
659	Wheat	2007-07-12	Range	0,0241765514408518	Range
660	Wheat	2007-07-13	Range	0,0130720815673522	Range
661	Wheat	2007-07-16	Range	0,0247129545385212	Range
662	Wheat	2007-07-17	Range	0,030342631164558	Range
663	Wheat	2007-07-18	Range	0,0460647976914448	Range
664	Wheat	2007-07-19	Range	0,0358747119390745	Range
665	Wheat	2007-07-20	Range	0,0273438829294301	Range
666	Wheat	2007-07-23	Range	0,0186466691672669	Range
667	Wheat	2007-07-24	Range	0,0409506036130951	Range
668	Wheat	2007-07-25	Range	0,0204168850938249	Range
669	Wheat	2007-07-26	Range	0,0462331950392079	Range
670	Wheat	2007-07-27	Range	0,020000666706669	Range
671	Wheat	2007-07-30	Range	0,036127448056658	Range
672	Wheat	2007-07-31	Range	0,0228987502366902	Range
673	Wheat	2007-08-01	Range	0,0274425652170871	Range
674	Wheat	2007-08-02	Range	0,0213227694688216	Range
675	Wheat	2007-08-03	Range	0,0131225348904715	Range
676	Wheat	2007-08-06	Range	0,0374948282090628	Range
677	Wheat	2007-08-07	Range	0,0191915579804158	Range
678	Wheat	2007-08-08	Range	0,0312758179917756	Range
679	Wheat	2007-08-09	Range	0,0387900808348487	Range
680	Wheat	2007-08-10	Range	0,0283178385365099	Range
681	Wheat	2007-08-13	Range	0,0254314378918039	Range
682	Wheat	2007-08-14	Range	0,0385864514702519	Range
683	Wheat	2007-08-15	Range	0,0373299368743663	Range
684	Wheat	2007-08-16	Range	0,0418752769659934	Range
685	Wheat	2007-08-17	Range	0,0261501639780155	Range
686	Wheat	2007-08-20	Range	0,0194035938385797	Range
687	Wheat	2007-08-21	Range	0,0266779936233572	Range
688	Wheat	2007-08-22	Range	0,048009219186361	Range
689	Wheat	2007-08-23	Range	0,0448505661653513	Range
690	Wheat	2007-08-24	Range	0,0186148084422317	Range
691	Wheat	2007-08-27	Range	0,0148457758512803	Range
692	Wheat	2007-08-28	Range	0,0271354447748244	Range
693	Wheat	2007-08-29	Range	0,0411580724935074	Range
694	Wheat	2007-08-30	Range	0,0425596144187965	Range
695	Wheat	2007-08-31	Range	0,0433802956302252	Range
696	Wheat	2007-09-03	Range	0,0397743254878113	Range
697	Wheat	2007-09-04	Range	0,0351243381859989	Range
698	Wheat	2007-09-05	Range	0,091845533999539	Range
699	Wheat	2007-09-06	Range	0,0435904360748625	Range
700	Wheat	2007-09-07	Range	0,0379120460222486	Range
701	Wheat	2007-09-10	Range	0,0314593045924045	Range
702	Wheat	2007-09-11	Range	0,0326750188506475	Range
703	Wheat	2007-09-12	Range	0,0576720713411145	Range
704	Wheat	2007-09-13	Range	0,036444328347133	Range
705	Wheat	2007-09-14	Range	0,0314035467320855	Range
706	Wheat	2007-09-17	Range	0,0257276800513919	Range
707	Wheat	2007-09-18	Range	0,037440561370321	Range
708	Wheat	2007-09-19	Range	0,0428699556103904	Range
709	Wheat	2007-09-20	Range	0,0282039846162219	Range
710	Wheat	2007-09-21	Range	0,0343914835849475	Range
711	Wheat	2007-09-24	Range	0,0297261802652002	Range
712	Wheat	2007-09-25	Range	0,0362857977147799	Range
713	Wheat	2007-09-26	Range	0,0357924182274623	Range
714	Wheat	2007-09-27	Range	0,022700934768352	Range
715	Wheat	2007-09-28	Range	0,0424805045181511	Range
716	Wheat	2007-10-01	Range	0,0163032798522416	Range
717	Wheat	2007-10-02	Range	0,0166625730915424	Range
718	Wheat	2007-10-03	Range	0,0455116460828764	Range
719	Wheat	2007-10-04	Range	0,0369205886140485	Range
720	Wheat	2007-10-05	Range	0,0239099519161901	Range
721	Wheat	2007-10-08	Range	0,0115608224010764	Range
722	Wheat	2007-10-09	Range	0,0360713917616566	Range
723	Wheat	2007-10-10	Range	0,0205950203645822	Range
724	Wheat	2007-10-11	Range	0,0263928113564065	Range
725	Wheat	2007-10-12	Range	0,0300253501934975	Range
726	Wheat	2007-10-15	Range	0,0420055838322098	Range
727	Wheat	2007-10-16	Range	0,0279993945003589	Range
728	Wheat	2007-10-17	Range	0,0211680114327013	Range
729	Wheat	2007-10-18	Range	0,0133093313687809	Range
730	Wheat	2007-10-19	Range	0,0266524511654049	Range
731	Wheat	2007-10-22	Range	0,0397248493723961	Range
732	Wheat	2007-10-23	Range	0,0396322263846658	Range
733	Wheat	2007-10-24	Range	0,0171153322192676	Range
734	Wheat	2007-10-25	Range	0,0223611801581569	Range
735	Wheat	2007-10-26	Range	0,0174568024041593	Range
736	Wheat	2007-10-29	Range	0,0219253606289653	Range
737	Wheat	2007-10-30	Range	0,0171362822429879	Range
738	Wheat	2007-10-31	Range	0,0233282524909084	Range
739	Wheat	2007-11-01	Range	0,0440045853694189	Range
740	Wheat	2007-11-02	Range	0,0147485841059485	Range
741	Wheat	2007-11-05	Range	0,0275217370542551	Range
742	Wheat	2007-11-06	Range	0,010635070523235	Range
743	Wheat	2007-11-07	Range	0,0276052660918884	Range
744	Wheat	2007-11-08	Range	0,0345921026641394	Range
745	Wheat	2007-11-09	Range	0,025183570786961	Range
746	Wheat	2007-11-12	Range	0,0276515313305099	Range
747	Wheat	2007-11-13	Range	0,0258206996217423	Range
748	Wheat	2007-11-14	Range	0,0193017639554958	Range
749	Wheat	2007-11-15	Range	0,0229142595228762	Range
750	Wheat	2007-11-16	Range	0,0297345989428788	Range
751	Wheat	2007-11-19	Range	0,0138387710999703	Range
752	Wheat	2007-11-20	Range	0,0268252918489669	Range
753	Wheat	2007-11-21	Range	0,0361141558242197	Range
754	Wheat	2007-11-22	Range	0,0361141558242197	Range
755	Wheat	2007-11-23	Range	0,032929804625585	Range
756	Wheat	2007-11-26	Range	0,0314795969193957	Range
757	Wheat	2007-11-27	Range	0,0243617407400354	Range
758	Wheat	2007-11-28	Range	0,0367557675989962	Range
759	Wheat	2007-11-29	Range	0,0290535957978371	Range
760	Wheat	2007-11-30	Range	0,0449125566808224	Range
761	Wheat	2007-12-03	Range	0,0198953314772048	Range
762	Wheat	2007-12-04	Range	0,0219535102158721	Range
763	Wheat	2007-12-05	Range	0,0173515053111997	Range
764	Wheat	2007-12-06	Range	0,0184337016888385	Range
765	Wheat	2007-12-07	Range	0,032605474034562	Range
766	Wheat	2007-12-10	Range	0,0174486433349461	Range
767	Wheat	2007-12-11	Range	0,0177388243373811	Range
768	Wheat	2007-12-12	Range	0,0365262736128322	Range
769	Wheat	2007-12-13	Range	0,043017385083691	Range
770	Wheat	2007-12-14	Range	0,00963089306096165	Range
771	Wheat	2007-12-17	Range	0,0450823364139064	Range
772	Wheat	2007-12-18	Range	0,0291383778117691	Range
773	Wheat	2007-12-19	Range	0,0248203020497799	Range
774	Wheat	2007-12-20	Range	0,0208340869028421	Range
775	Wheat	2007-12-21	Range	0,0194589363646749	Range
776	Wheat	2007-12-24	Range	0,0181531947075424	Range
777	Wheat	2007-12-25	Range	0,0181531947075424	Range
778	Wheat	2007-12-26	Range	0,018543577712169	Range
779	Wheat	2007-12-27	Range	0,0264951967817755	Range
780	Wheat	2007-12-28	Range	0,038786025035157	Range
781	Wheat	2007-12-31	Range	0,0230411991466983	Range
782	Wheat	2008-01-01	Range	0,0230411991466983	Range
783	Wheat	2008-01-02	Range	0,0221003470006655	Range
784	Wheat	2008-01-03	Range	0,022472855852059	Range
785	Wheat	2008-01-04	Range	0,0247724030075851	Range
786	Wheat	2008-01-07	Range	0,0311245435039291	Range
787	Wheat	2008-01-08	Range	0,0327898228229904	Range
788	Wheat	2008-01-09	Range	0,0310446216819598	Range
789	Wheat	2008-01-10	Range	0,0313575524299594	Range
790	Wheat	2008-01-11	Range	0,0306004404487172	Range
791	Wheat	2008-01-14	Range	0,0261576191785569	Range
792	Wheat	2008-01-15	Range	0,0388817875442067	Range
793	Wheat	2008-01-16	Range	0,0348619181662189	Range
794	Wheat	2008-01-17	Range	0,0216653124027149	Range
795	Wheat	2008-01-18	Range	0,0444517625708336	Range
796	Wheat	2008-01-21	Range	0,0444517625708336	Range
797	Wheat	2008-01-22	Range	0,0552511537552913	Range
798	Wheat	2008-01-23	Range	0,044355567101567	Range
799	Wheat	2008-01-24	Range	0,0300322870988747	Range
800	Wheat	2008-01-25	Range	0,0248258837307036	Range
801	Wheat	2008-01-28	Range	0,0295068825094384	Range
802	Wheat	2008-01-29	Range	0,0543471372972961	Range
803	Wheat	2008-01-30	Range	0,025752496102414	Range
804	Wheat	2008-01-31	Range	0,0356601803988843	Range
805	Wheat	2008-02-01	Range	0,0253981906056104	Range
806	Wheat	2008-02-04	Range	0,02181904739464	Range
807	Wheat	2008-02-05	Range	0,0201416678147694	Range
808	Wheat	2008-02-06	Range	NA	Range
809	Wheat	2008-02-07	Range	0,0247631701124202	Range
810	Wheat	2008-02-08	Range	NA	Range
811	Wheat	2008-02-11	Range	0,103146528133641	Range
812	Wheat	2008-02-12	Range	0,0664306692896091	Range
813	Wheat	2008-02-13	Range	0,0251143284841477	Range
814	Wheat	2008-02-14	Range	0,0291282729230238	Range
815	Wheat	2008-02-15	Range	0,0378502241310974	Range
816	Wheat	2008-02-18	Range	0,0378502241310974	Range
817	Wheat	2008-02-19	Range	0,0394851484909386	Range
818	Wheat	2008-02-20	Range	0,0176475168135779	Range
819	Wheat	2008-02-21	Range	0,022561035385646	Range
820	Wheat	2008-02-22	Range	0,0319021737664835	Range
821	Wheat	2008-02-25	Range	0,0131551001220469	Range
822	Wheat	2008-02-26	Range	0,0685761179906095	Range
823	Wheat	2008-02-27	Range	0,180784277475068	Range
824	Wheat	2008-02-28	Range	0,0545855136212916	Range
825	Wheat	2008-02-29	Range	0,0606795442385275	Range
826	Wheat	2008-03-03	Range	0,144830947878456	Range
827	Wheat	2008-03-04	Range	0,0483365465612913	Range
828	Wheat	2008-03-05	Range	0,0243584438320399	Range
829	Wheat	2008-03-06	Range	0,0298259795152536	Range
830	Wheat	2008-03-07	Range	0,0100503358535011	Range
831	Wheat	2008-03-10	Range	0,0457684184555811	Range
832	Wheat	2008-03-11	Range	0,0433993155345549	Range
833	Wheat	2008-03-12	Range	0,0821718094165576	Range
834	Wheat	2008-03-13	Range	0,0449625192944252	Range
835	Wheat	2008-03-14	Range	0,0666913744986726	Range
836	Wheat	2008-03-17	Range	0,0769446746579492	Range
837	Wheat	2008-03-18	Range	0,0438983027043927	Range
838	Wheat	2008-03-19	Range	0,0856137527229919	Range
839	Wheat	2008-03-20	Range	0,114133396568834	Range
840	Wheat	2008-03-21	Range	0,114133396568834	Range
841	Wheat	2008-03-24	Range	0,0729680822196439	Range
842	Wheat	2008-03-25	Range	0,0973233781131775	Range
843	Wheat	2008-03-26	Range	0,0577650259301299	Range
844	Wheat	2008-03-27	Range	0,0506931143155187	Range
845	Wheat	2008-03-28	Range	0,0545429813058922	Range
846	Wheat	2008-03-31	Range	0,0885351526620495	Range
847	Wheat	2008-04-01	Range	0,0469157493750814	Range
848	Wheat	2008-04-02	Range	0,0457098069618498	Range
849	Wheat	2008-04-03	Range	0,0284102474235413	Range
850	Wheat	2008-04-04	Range	0,0554825695406276	Range
851	Wheat	2008-04-07	Range	0,0699585886069105	Range
852	Wheat	2008-04-08	Range	0,0369463620816708	Range
853	Wheat	2008-04-09	Range	0,0711506906954371	Range
854	Wheat	2008-04-10	Range	0,0355509842643187	Range
855	Wheat	2008-04-11	Range	0,0554935007062154	Range
856	Wheat	2008-04-14	Range	0,0412774716404041	Range
857	Wheat	2008-04-15	Range	0,0376159653412236	Range
858	Wheat	2008-04-16	Range	0,0363076183597579	Range
859	Wheat	2008-04-17	Range	0,0490546794467317	Range
860	Wheat	2008-04-18	Range	0,0453592493989312	Range
861	Wheat	2008-04-21	Range	0,0261297526362307	Range
862	Wheat	2008-04-22	Range	0,0307716586667537	Range
863	Wheat	2008-04-23	Range	0,0302869909342727	Range
864	Wheat	2008-04-24	Range	0,0184620628397356	Range
865	Wheat	2008-04-25	Range	0,0247231380867952	Range
866	Wheat	2008-04-28	Range	0,0269624176051275	Range
867	Wheat	2008-04-29	Range	0,0537830472535692	Range
868	Wheat	2008-04-30	Range	0,0173423864004212	Range
869	Wheat	2008-05-01	Range	0,0388055744217954	Range
870	Wheat	2008-05-02	Range	0,00630121807672879	Range
871	Wheat	2008-05-05	Range	0,0106684413169242	Range
872	Wheat	2008-05-06	Range	0,0443414755487472	Range
873	Wheat	2008-05-07	Range	0,0224658434506271	Range
874	Wheat	2008-05-08	Range	0,0395601646998331	Range
875	Wheat	2008-05-09	Range	0,0165293019512101	Range
876	Wheat	2008-05-12	Range	0,0104184052069991	Range
877	Wheat	2008-05-13	Range	0,0145618274274337	Range
878	Wheat	2008-05-14	Range	NA	Range
879	Wheat	2008-05-15	Range	0,0364153734504109	Range
880	Wheat	2008-05-16	Range	0,0235532746375231	Range
881	Wheat	2008-05-19	Range	0,0456208344187869	Range
882	Wheat	2008-05-20	Range	0,0358416232780039	Range
883	Wheat	2008-05-21	Range	0,0248499566234237	Range
884	Wheat	2008-05-22	Range	0,0601488466904989	Range
885	Wheat	2008-05-23	Range	0,0260101358376126	Range
886	Wheat	2008-05-26	Range	0,0260101358376126	Range
887	Wheat	2008-05-27	Range	0,0210534091978323	Range
888	Wheat	2008-05-28	Range	0,0311386535941098	Range
889	Wheat	2008-05-29	Range	0,0425311044902115	Range
890	Wheat	2008-05-30	Range	0,0335635425462169	Range
891	Wheat	2008-06-02	Range	0,0497615095590636	Range
892	Wheat	2008-06-03	Range	0,04810349901945	Range
893	Wheat	2008-06-04	Range	0,0238106486937184	Range
894	Wheat	2008-06-05	Range	0,0434992303508528	Range
895	Wheat	2008-06-06	Range	0,0576725207677828	Range
896	Wheat	2008-06-09	Range	0,0634253779837506	Range
897	Wheat	2008-06-10	Range	0,0325231917055602	Range
898	Wheat	2008-06-11	Range	0,077122158832954	Range
899	Wheat	2008-06-12	Range	0,0535011301144843	Range
900	Wheat	2008-06-13	Range	0,0612554261128038	Range
901	Wheat	2008-06-16	Range	0,0380785085745039	Range
902	Wheat	2008-06-17	Range	0,0332518659860419	Range
903	Wheat	2008-06-18	Range	0,0277641376027979	Range
904	Wheat	2008-06-19	Range	0,0248039773658082	Range
905	Wheat	2008-06-20	Range	0,0347217577381151	Range
906	Wheat	2008-06-23	Range	0,0364312472874495	Range
907	Wheat	2008-06-24	Range	0,0269666369268791	Range
908	Wheat	2008-06-25	Range	0,0511778809186705	Range
909	Wheat	2008-06-26	Range	0,058625833530356	Range
910	Wheat	2008-06-27	Range	0,0546584125378642	Range
911	Wheat	2008-06-30	Range	0,0737886635605438	Range
912	Wheat	2008-07-01	Range	0,0250123382103835	Range
913	Wheat	2008-07-02	Range	0,0333656938438001	Range
914	Wheat	2008-07-03	Range	0,0256831314823067	Range
915	Wheat	2008-07-04	Range	0,0256831314823067	Range
916	Wheat	2008-07-07	Range	0,0616909415784184	Range
917	Wheat	2008-07-08	Range	0,037971493752849	Range
918	Wheat	2008-07-09	Range	0,021952101019882	Range
919	Wheat	2008-07-10	Range	0,0105036492405288	Range
920	Wheat	2008-07-11	Range	0,135791632860366	Range
921	Wheat	2008-07-14	Range	0,0123610968235734	Range
922	Wheat	2008-07-15	Range	0,0287745594480535	Range
923	Wheat	2008-07-16	Range	0,0519835771171024	Range
924	Wheat	2008-07-17	Range	0,0424563459723775	Range
925	Wheat	2008-07-18	Range	0,0293185634612882	Range
926	Wheat	2008-07-21	Range	0,021079905932111	Range
927	Wheat	2008-07-22	Range	0,0195036065867678	Range
928	Wheat	2008-07-23	Range	0,0329979177150124	Range
929	Wheat	2008-07-24	Range	0,022258470600943	Range
930	Wheat	2008-07-25	Range	0,0511173914854988	Range
931	Wheat	2008-07-28	Range	0,0454903261668766	Range
932	Wheat	2008-07-29	Range	0,0297678724571329	Range
933	Wheat	2008-07-30	Range	0,0211865632172827	Range
934	Wheat	2008-07-31	Range	0,0208802271097559	Range
935	Wheat	2008-08-01	Range	0,0354881014763455	Range
936	Wheat	2008-08-04	Range	0,0596855076450513	Range
937	Wheat	2008-08-05	Range	0,0782882307283108	Range
938	Wheat	2008-08-06	Range	0,050627293696933	Range
939	Wheat	2008-08-07	Range	0,0767430812398864	Range
940	Wheat	2008-08-08	Range	0,0769610411361281	Range
941	Wheat	2008-08-11	Range	0,0663419481367216	Range
942	Wheat	2008-08-12	Range	0,0301370944202386	Range
943	Wheat	2008-08-13	Range	0,073497478426237	Range
944	Wheat	2008-08-14	Range	0,0618394641684059	Range
945	Wheat	2008-08-15	Range	0,042534114297669	Range
946	Wheat	2008-08-18	Range	0,0521959573042645	Range
947	Wheat	2008-08-19	Range	0,0338619626101764	Range
948	Wheat	2008-08-20	Range	0,0306825805362667	Range
949	Wheat	2008-08-21	Range	0,0691078074103002	Range
950	Wheat	2008-08-22	Range	0,0308067716427578	Range
951	Wheat	2008-08-25	Range	0,045435887167911	Range
952	Wheat	2008-08-26	Range	0,0145105327144153	Range
953	Wheat	2008-08-27	Range	0,0516381706274283	Range
954	Wheat	2008-08-28	Range	0,0359206860571613	Range
955	Wheat	2008-08-29	Range	0,0172033551426756	Range
956	Wheat	2008-09-01	Range	0,0172033551426756	Range
957	Wheat	2008-09-02	Range	0,0475409447689996	Range
958	Wheat	2008-09-03	Range	0,0233811586270276	Range
959	Wheat	2008-09-04	Range	NA	Range
960	Wheat	2008-09-05	Range	0,0310340335810197	Range
961	Wheat	2008-09-08	Range	0,0277177710140979	Range
962	Wheat	2008-09-09	Range	0,0295588022415449	Range
963	Wheat	2008-09-10	Range	0,0184533270408682	Range
964	Wheat	2008-09-11	Range	0,0215670370968848	Range
965	Wheat	2008-09-12	Range	0,0365209126208645	Range
966	Wheat	2008-09-15	Range	0,0527167821724044	Range
967	Wheat	2008-09-16	Range	0,0649028862354264	Range
968	Wheat	2008-09-17	Range	0,062166906416552	Range
969	Wheat	2008-09-18	Range	0,0666913744986717	Range
970	Wheat	2008-09-19	Range	0,0449394561830614	Range
971	Wheat	2008-09-22	Range	0,0580709732439049	Range
972	Wheat	2008-09-23	Range	0,0395121463442853	Range
973	Wheat	2008-09-24	Range	0,0495634894241324	Range
974	Wheat	2008-09-25	Range	0,0287494132859853	Range
975	Wheat	2008-09-26	Range	0,0286177088390716	Range
976	Wheat	2008-09-29	Range	0,0720412734378355	Range
977	Wheat	2008-09-30	Range	0,0399461393729794	Range
978	Wheat	2008-10-01	Range	0,035764180269874	Range
979	Wheat	2008-10-02	Range	0,0730586689931965	Range
980	Wheat	2008-10-03	Range	0,035787560820685	Range
981	Wheat	2008-10-06	Range	0,0741383409831577	Range
982	Wheat	2008-10-07	Range	0,0363676441708742	Range
983	Wheat	2008-10-08	Range	0,055166381308708	Range
984	Wheat	2008-10-09	Range	0,0352062557346198	Range
985	Wheat	2008-10-10	Range	0,0591734150814514	Range
986	Wheat	2008-10-13	Range	0,051293294387551	Range
987	Wheat	2008-10-14	Range	0,0670025880927296	Range
988	Wheat	2008-10-15	Range	0,0454322893883568	Range
989	Wheat	2008-10-16	Range	0,0335024542445623	Range
990	Wheat	2008-10-17	Range	0,0288588284619804	Range
991	Wheat	2008-10-20	Range	0,0441377908257117	Range
992	Wheat	2008-10-21	Range	0,0456455074899598	Range
993	Wheat	2008-10-22	Range	0,0720948514849553	Range
994	Wheat	2008-10-23	Range	0,036436488616876	Range
995	Wheat	2008-10-24	Range	0,0830593012129617	Range
996	Wheat	2008-10-27	Range	0,0570478494084137	Range
997	Wheat	2008-10-28	Range	0,0721500664866639	Range
998	Wheat	2008-10-29	Range	0,104586521811138	Range
999	Wheat	2008-10-30	Range	0,086618588579694	Range
1000	Wheat	2008-10-31	Range	0,0346964010935729	Range
1001	Wheat	2008-11-03	Range	0,0780553897171652	Range
1002	Wheat	2008-11-04	Range	0,0709392257295232	Range
1003	Wheat	2008-11-05	Range	0,0844686878030867	Range
1004	Wheat	2008-11-06	Range	0,0493927553295759	Range
1005	Wheat	2008-11-07	Range	0,0277662643777248	Range
1006	Wheat	2008-11-10	Range	0,0595471139584962	Range
1007	Wheat	2008-11-11	Range	0,0402478564539797	Range
1008	Wheat	2008-11-12	Range	0,0904571101552509	Range
1009	Wheat	2008-11-13	Range	0,0867715400775797	Range
1010	Wheat	2008-11-14	Range	0,0565018236205646	Range
1011	Wheat	2008-11-17	Range	0,0760091134107457	Range
1012	Wheat	2008-11-18	Range	0,0404612270309865	Range
1013	Wheat	2008-11-19	Range	0,0286202973541529	Range
1014	Wheat	2008-11-20	Range	0,0473143599454673	Range
1015	Wheat	2008-11-21	Range	0,0356473387302376	Range
1016	Wheat	2008-11-24	Range	0,10904449453432	Range
1017	Wheat	2008-11-25	Range	0,0261452801043225	Range
1018	Wheat	2008-11-26	Range	0,0391841172995875	Range
1019	Wheat	2008-11-27	Range	0,0391841172995875	Range
1020	Wheat	2008-11-28	Range	0,0273735486277973	Range
1021	Wheat	2008-12-01	Range	0,0755256077753179	Range
1022	Wheat	2008-12-02	Range	0,0297800869444584	Range
1023	Wheat	2008-12-03	Range	0,0281014301108753	Range
1024	Wheat	2008-12-04	Range	0,0682788407532939	Range
1025	Wheat	2008-12-05	Range	0,0292386827275264	Range
1026	Wheat	2008-12-08	Range	0,0305769735692829	Range
1027	Wheat	2008-12-09	Range	0,013677225307454	Range
1028	Wheat	2008-12-10	Range	0,0430452763634843	Range
1029	Wheat	2008-12-11	Range	0,0176995770994015	Range
1030	Wheat	2008-12-12	Range	0,0650635933470616	Range
1031	Wheat	2008-12-15	Range	0,0361599814144435	Range
1032	Wheat	2008-12-16	Range	0,0693811456133586	Range
1033	Wheat	2008-12-17	Range	0,0372262684434332	Range
1034	Wheat	2008-12-18	Range	0,0389774760132457	Range
1035	Wheat	2008-12-19	Range	0,0212773984472854	Range
1036	Wheat	2008-12-22	Range	0,0226123578302238	Range
1037	Wheat	2008-12-23	Range	0,0493927553295759	Range
1038	Wheat	2008-12-24	Range	0,0220263709426254	Range
1039	Wheat	2008-12-25	Range	0,0220263709426254	Range
1040	Wheat	2008-12-26	Range	0,0380595618243449	Range
1041	Wheat	2008-12-29	Range	0,0460949359260479	Range
1042	Wheat	2008-12-30	Range	0,03734438559521	Range
1043	Wheat	2008-12-31	Range	0,0381156329225121	Range
1044	Wheat	2009-01-01	Range	0,0381156329225121	Range
1045	Wheat	2009-01-02	Range	0,0381156329225121	Range
1046	Wheat	2009-01-05	Range	0,0382526588666456	Range
1047	Wheat	2009-01-06	Range	0,0533353616685455	Range
1048	Wheat	2009-01-07	Range	0,058547476901313	Range
1049	Wheat	2009-01-08	Range	0,0373376704376449	Range
1050	Wheat	2009-01-09	Range	0,0313404517279761	Range
1051	Wheat	2009-01-12	Range	0,112795494145344	Range
1052	Wheat	2009-01-13	Range	0,0504016313770688	Range
1053	Wheat	2009-01-14	Range	0,0363517143893519	Range
1054	Wheat	2009-01-15	Range	0,0250067867212582	Range
1055	Wheat	2009-01-16	Range	0,0294904285107052	Range
1056	Wheat	2009-01-19	Range	0,0294904285107052	Range
1057	Wheat	2009-01-20	Range	0,0712702580326301	Range
1058	Wheat	2009-01-21	Range	0,037790671577894	Range
1059	Wheat	2009-01-22	Range	0,0395308387566358	Range
1060	Wheat	2009-01-23	Range	0,0722789087978404	Range
1061	Wheat	2009-01-26	Range	0,0602922302561204	Range
1062	Wheat	2009-01-27	Range	0,0355668309947426	Range
1063	Wheat	2009-01-28	Range	0,0342890734786314	Range
1064	Wheat	2009-01-29	Range	0,0401935248232306	Range
1065	Wheat	2009-01-30	Range	0,0355631579338889	Range
1066	Wheat	2009-02-02	Range	0,0342941645191646	Range
1067	Wheat	2009-02-03	Range	0,0330239737343216	Range
1068	Wheat	2009-02-04	Range	0,0422502084757337	Range
1069	Wheat	2009-02-05	Range	0,0468976829145129	Range
1070	Wheat	2009-02-06	Range	0,0293484825548465	Range
1071	Wheat	2009-02-09	Range	0,0366244330276499	Range
1072	Wheat	2009-02-10	Range	0,0405643716419188	Range
1073	Wheat	2009-02-11	Range	0,0264011692759532	Range
1074	Wheat	2009-02-12	Range	0,029866681229425	Range
1075	Wheat	2009-02-13	Range	0,0203710748080255	Range
1076	Wheat	2009-02-16	Range	0,0203710748080255	Range
1077	Wheat	2009-02-17	Range	0,0461876903518501	Range
1078	Wheat	2009-02-18	Range	0,0160470255975174	Range
1079	Wheat	2009-02-19	Range	0,0241791276283783	Range
1080	Wheat	2009-02-20	Range	0,0374466314426831	Range
1081	Wheat	2009-02-23	Range	0,0376129197393613	Range
1082	Wheat	2009-02-24	Range	0,0239678873502926	Range
1083	Wheat	2009-02-25	Range	0,036105004642117	Range
1084	Wheat	2009-02-26	Range	0,0420712139206874	Range
1085	Wheat	2009-02-27	Range	0,0224728558520582	Range
1086	Wheat	2009-03-02	Range	0,0476280489892549	Range
1087	Wheat	2009-03-03	Range	0,0217785259947307	Range
1088	Wheat	2009-03-04	Range	0,0302227610223804	Range
1089	Wheat	2009-03-05	Range	0,0260009741755036	Range
1090	Wheat	2009-03-06	Range	0,0271729479282188	Range
1091	Wheat	2009-03-09	Range	0,00777080160938759	Range
1092	Wheat	2009-03-10	Range	0,00904552704147843	Range
1093	Wheat	2009-03-11	Range	0,0505381024070397	Range
1094	Wheat	2009-03-12	Range	0,0285031580795723	Range
1095	Wheat	2009-03-13	Range	NA	Range
1096	Wheat	2009-03-16	Range	0,066186722224912	Range
1097	Wheat	2009-03-17	Range	0,0329851250538127	Range
1098	Wheat	2009-03-18	Range	0,0565798166589326	Range
1099	Wheat	2009-03-19	Range	0,0396497596041403	Range
1100	Wheat	2009-03-20	Range	0,0363016266762148	Range
1101	Wheat	2009-03-23	Range	0,0324938334764466	Range
1102	Wheat	2009-03-24	Range	0,0415572262927641	Range
1103	Wheat	2009-03-25	Range	0,0561163757386929	Range
1104	Wheat	2009-03-26	Range	0,0209712635535588	Range
1105	Wheat	2009-03-27	Range	0,0284193550397847	Range
1106	Wheat	2009-03-30	Range	0,0236697440859048	Range
1107	Wheat	2009-03-31	Range	0,0480399765873623	Range
1108	Wheat	2009-04-01	Range	0,0248341320377383	Range
1109	Wheat	2009-04-02	Range	0,0303750917975512	Range
1110	Wheat	2009-04-03	Range	0,0269074529199251	Range
1111	Wheat	2009-04-06	Range	0,0231946169804678	Range
1112	Wheat	2009-04-07	Range	0,0453386805890617	Range
1113	Wheat	2009-04-08	Range	0,0251059211310762	Range
1114	Wheat	2009-04-09	Range	0,0413592781805683	Range
1115	Wheat	2009-04-10	Range	0,0395159596862795	Range
1116	Wheat	2009-04-13	Range	0,0267702410646047	Range
1117	Wheat	2009-04-14	Range	0,0256790144176922	Range
1118	Wheat	2009-04-15	Range	0,0201832896532697	Range
1119	Wheat	2009-04-16	Range	0,0240280661188645	Range
1120	Wheat	2009-04-17	Range	0,0142927635569254	Range
1121	Wheat	2009-04-20	Range	0,0177694705119755	Range
1122	Wheat	2009-04-21	Range	0,0215483362062026	Range
1123	Wheat	2009-04-22	Range	0,00193704661051708	Range
1124	Wheat	2009-04-23	Range	0,0219369788765853	Range
1125	Wheat	2009-04-24	Range	0,0061248719152891	Range
1126	Wheat	2009-04-27	Range	0,0443660029549839	Range
1127	Wheat	2009-04-28	Range	0,0107161278768428	Range
1128	Wheat	2009-04-29	Range	0,00916331465951892	Range
1129	Wheat	2009-04-30	Range	0,0133973295718217	Range
1130	Wheat	2009-05-01	Range	0,00584928551869446	Range
1131	Wheat	2009-05-04	Range	0,0366341331797804	Range
1132	Wheat	2009-05-05	Range	0,00460618041489713	Range
1133	Wheat	2009-05-06	Range	0,00731599056465182	Range
1134	Wheat	2009-05-07	Range	0,0107143882124063	Range
1135	Wheat	2009-05-08	Range	0,0252957229347635	Range
1136	Wheat	2009-05-11	Range	NA	Range
1137	Wheat	2009-05-12	Range	NA	Range
1138	Wheat	2009-05-13	Range	0,00775531676747754	Range
1139	Wheat	2009-05-14	Range	NA	Range
1140	Wheat	2009-05-15	Range	0,0308243582003751	Range
1141	Wheat	2009-05-18	Range	0,0460439385014064	Range
1142	Wheat	2009-05-19	Range	0,0143887374520997	Range
1143	Wheat	2009-05-20	Range	0,0200675630508096	Range
1144	Wheat	2009-05-21	Range	0,0219418085384371	Range
1145	Wheat	2009-05-22	Range	0,0271063823853499	Range
1146	Wheat	2009-05-25	Range	0,0271063823853499	Range
1147	Wheat	2009-05-26	Range	0,0171783365350846	Range
1148	Wheat	2009-05-27	Range	0,0273989741881149	Range
1149	Wheat	2009-05-28	Range	0,0395308387566349	Range
1150	Wheat	2009-05-29	Range	0,0117234636960593	Range
1151	Wheat	2009-06-01	Range	0,0392207131532816	Range
1152	Wheat	2009-06-02	Range	0,0187904814607851	Range
1153	Wheat	2009-06-03	Range	0,0630129678287341	Range
1154	Wheat	2009-06-04	Range	0,0228266503011767	Range
1155	Wheat	2009-06-05	Range	0,0128001747669622	Range
1156	Wheat	2009-06-08	Range	0,0330062964681694	Range
1157	Wheat	2009-06-09	Range	0,0246115785965673	Range
1158	Wheat	2009-06-10	Range	0,037271394797231	Range
1159	Wheat	2009-06-11	Range	0,0292296383149386	Range
1160	Wheat	2009-06-12	Range	0,0146113471810638	Range
1161	Wheat	2009-06-15	Range	0,013961832381769	Range
1162	Wheat	2009-06-16	Range	0,0304768907943167	Range
1163	Wheat	2009-06-17	Range	0,0274961889842826	Range
1164	Wheat	2009-06-18	Range	0,0204360732633067	Range
1165	Wheat	2009-06-19	Range	0,0143371631464069	Range
1166	Wheat	2009-06-22	Range	0,0114653858583509	Range
1167	Wheat	2009-06-23	Range	0,0137051025916506	Range
1168	Wheat	2009-06-24	Range	0,0234547427038967	Range
1169	Wheat	2009-06-25	Range	0,014981553615617	Range
1170	Wheat	2009-06-26	Range	0,00936336428875073	Range
1171	Wheat	2009-06-29	Range	0,0206386312462215	Range
1172	Wheat	2009-06-30	Range	0,0364752115350404	Range
1173	Wheat	2009-07-01	Range	0,00444554943056374	Range
1174	Wheat	2009-07-02	Range	0,00845986632982143	Range
1175	Wheat	2009-07-03	Range	0,00845986632982143	Range
1176	Wheat	2009-07-06	Range	0,189769119992308	Range
1177	Wheat	2009-07-07	Range	0,0169104721483162	Range
1178	Wheat	2009-07-08	Range	0,001535705446428	Range
1179	Wheat	2009-07-09	Range	0,00554856404590254	Range
1180	Wheat	2009-07-10	Range	0,0020345886977875	Range
1181	Wheat	2009-07-13	Range	0,045112977908671	Range
1182	Wheat	2009-07-14	Range	0,00991579765566186	Range
1183	Wheat	2009-07-15	Range	0,0333982804018484	Range
1184	Wheat	2009-07-16	Range	0,0352214349633631	Range
1185	Wheat	2009-07-17	Range	0,0353525187157198	Range
1186	Wheat	2009-07-20	Range	0,0349621625621399	Range
1187	Wheat	2009-07-21	Range	0,0205039801977076	Range
1188	Wheat	2009-07-22	Range	0,031596692598872	Range
1189	Wheat	2009-07-23	Range	0,0340297485863115	Range
1190	Wheat	2009-07-24	Range	0,0333841207088295	Range
1191	Wheat	2009-07-27	Range	0,0154443224274736	Range
1192	Wheat	2009-07-28	Range	0,0230336478776261	Range
1193	Wheat	2009-07-29	Range	0,0234844452330689	Range
1194	Wheat	2009-07-30	Range	0,0240049932672584	Range
1195	Wheat	2009-07-31	Range	0,0267702410646047	Range
1196	Wheat	2009-08-03	Range	0,0384310788564823	Range
1197	Wheat	2009-08-04	Range	0,0229473125564716	Range
1198	Wheat	2009-08-05	Range	0,0384122165453507	Range
1199	Wheat	2009-08-06	Range	0,0392977874143696	Range
1200	Wheat	2009-08-07	Range	0,0282847138385813	Range
1201	Wheat	2009-08-10	Range	0,0212236364516265	Range
1202	Wheat	2009-08-11	Range	0,0199036935451922	Range
1203	Wheat	2009-08-12	Range	0,0289276369061788	Range
1204	Wheat	2009-08-13	Range	0,0215946694814599	Range
1205	Wheat	2009-08-14	Range	0,0176995770994006	Range
1206	Wheat	2009-08-17	Range	0,0116960397631907	Range
1207	Wheat	2009-08-18	Range	0,00954914417985364	Range
1208	Wheat	2009-08-19	Range	0,0442149248272639	Range
1209	Wheat	2009-08-20	Range	0,012834400771542	Range
1210	Wheat	2009-08-21	Range	0,0363676441708751	Range
1211	Wheat	2009-08-24	Range	0,0203106928475636	Range
1212	Wheat	2009-08-25	Range	0,0439861481842501	Range
1213	Wheat	2009-08-26	Range	0,014690715410004	Range
1214	Wheat	2009-08-27	Range	0,0348320173334784	Range
1215	Wheat	2009-08-28	Range	0,0425596144187956	Range
1216	Wheat	2009-08-31	Range	0,0345606750654674	Range
1217	Wheat	2009-09-01	Range	0,0151682214731705	Range
1218	Wheat	2009-09-02	Range	0,00327690080231413	Range
1219	Wheat	2009-09-03	Range	0,00833106734698941	Range
1220	Wheat	2009-09-04	Range	0,0111983253100298	Range
1221	Wheat	2009-09-07	Range	0,0111983253100298	Range
1222	Wheat	2009-09-08	Range	0,0240423715542155	Range
1223	Wheat	2009-09-09	Range	0,00812540744391743	Range
1224	Wheat	2009-09-10	Range	0,00928619557616894	Range
1225	Wheat	2009-09-11	Range	0,0200063831973161	Range
1226	Wheat	2009-09-14	Range	0,00232288141613957	Range
1227	Wheat	2009-09-15	Range	0,048009219186361	Range
1228	Wheat	2009-09-16	Range	0,023784905023442	Range
1229	Wheat	2009-09-17	Range	0,0226669175642913	Range
1230	Wheat	2009-09-18	Range	0,0173540146931508	Range
1231	Wheat	2009-09-21	Range	0,013158084577511	Range
1232	Wheat	2009-09-22	Range	0,0229142595228753	Range
1233	Wheat	2009-09-23	Range	0,0386022377819417	Range
1234	Wheat	2009-09-24	Range	0,0442597871430985	Range
1235	Wheat	2009-09-25	Range	0,056414089280092	Range
1236	Wheat	2009-09-28	Range	0,0175828705578667	Range
1237	Wheat	2009-09-29	Range	0,0332256476283206	Range
1238	Wheat	2009-09-30	Range	0,0445507969853738	Range
1239	Wheat	2009-10-01	Range	0,0155386034277791	Range
1240	Wheat	2009-10-02	Range	0,0296691227226535	Range
1241	Wheat	2009-10-05	Range	0,0229766342002451	Range
1242	Wheat	2009-10-06	Range	0,0356987609840864	Range
1243	Wheat	2009-10-07	Range	0,0190378336185377	Range
1244	Wheat	2009-10-08	Range	0,0348688256508245	Range
1245	Wheat	2009-10-09	Range	0,025697345495284	Range
1246	Wheat	2009-10-12	Range	0,0401494995386225	Range
1247	Wheat	2009-10-13	Range	0,0478178743504936	Range
1248	Wheat	2009-10-14	Range	0,041612196062756	Range
1249	Wheat	2009-10-15	Range	0,0257185292879889	Range
1250	Wheat	2009-10-16	Range	0,0199607425625379	Range
1251	Wheat	2009-10-19	Range	0,0316867845604198	Range
1252	Wheat	2009-10-20	Range	0,0328531961871876	Range
1253	Wheat	2009-10-21	Range	0,0486987606686142	Range
1254	Wheat	2009-10-22	Range	0,0255488348999533	Range
1255	Wheat	2009-10-23	Range	0,0464369142927588	Range
1256	Wheat	2009-10-26	Range	0,0590577496436007	Range
1257	Wheat	2009-10-27	Range	0,0457946551896331	Range
1258	Wheat	2009-10-28	Range	0,0279459303905591	Range
1259	Wheat	2009-10-29	Range	0,0163006819982252	Range
1260	Wheat	2009-10-30	Range	0,0222456089473191	Range
1261	Wheat	2009-11-02	Range	0,0414669477835012	Range
1262	Wheat	2009-11-03	Range	0,0282807731149468	Range
1263	Wheat	2009-11-04	Range	0,0377038376254202	Range
1264	Wheat	2009-11-05	Range	0,0150378773645405	Range
1265	Wheat	2009-11-06	Range	0,0297641019064541	Range
1266	Wheat	2009-11-09	Range	0,0459738659763147	Range
1267	Wheat	2009-11-10	Range	0,0339015516756813	Range
1268	Wheat	2009-11-11	Range	0,0187622764555231	Range
1269	Wheat	2009-11-12	Range	0,0301909722791454	Range
1270	Wheat	2009-11-13	Range	0,0205807077000211	Range
1271	Wheat	2009-11-16	Range	0,0206192872027362	Range
1272	Wheat	2009-11-17	Range	0,0331668693927085	Range
1273	Wheat	2009-11-18	Range	0,0288103732621945	Range
1274	Wheat	2009-11-19	Range	0,0302783593062612	Range
1275	Wheat	2009-11-20	Range	0,0107527917762615	Range
1276	Wheat	2009-11-23	Range	0,0404984920642066	Range
1277	Wheat	2009-11-24	Range	0,0346215053793264	Range
1278	Wheat	2009-11-25	Range	0,0302636576398267	Range
1279	Wheat	2009-11-26	Range	0,0302636576398267	Range
1280	Wheat	2009-11-27	Range	0,0155752117854711	Range
1281	Wheat	2009-11-30	Range	0,0231739425651361	Range
1282	Wheat	2009-12-01	Range	0,002663117419484	Range
1283	Wheat	2009-12-02	Range	0,0265005402333394	Range
1284	Wheat	2009-12-03	Range	0,021214968530848	Range
1285	Wheat	2009-12-04	Range	0,00279459893101563	Range
1286	Wheat	2009-12-07	Range	0,0244258268351478	Range
1287	Wheat	2009-12-08	Range	0,00336457899714482	Range
1288	Wheat	2009-12-09	Range	0,00145525128762447	Range
1289	Wheat	2009-12-10	Range	0,0193056188941538	Range
1290	Wheat	2009-12-11	Range	0,0212568390254155	Range
1291	Wheat	2009-12-14	Range	0,0234180355065456	Range
1292	Wheat	2009-12-15	Range	0,0102183889586778	Range
1293	Wheat	2009-12-16	Range	0,0289334228550029	Range
1294	Wheat	2009-12-17	Range	0,0296814512720633	Range
1295	Wheat	2009-12-18	Range	0,0249055018532776	Range
1296	Wheat	2009-12-21	Range	0,0195570268490863	Range
1297	Wheat	2009-12-22	Range	0,0134617417508984	Range
1298	Wheat	2009-12-23	Range	0,00806647315755704	Range
1299	Wheat	2009-12-24	Range	0,00955117098434322	Range
1300	Wheat	2009-12-25	Range	0,00955117098434322	Range
1301	Wheat	2009-12-28	Range	0,0388578026067474	Range
1302	Wheat	2009-12-29	Range	0,0237888619640145	Range
1303	Wheat	2009-12-30	Range	0,0137553750684853	Range
1304	Wheat	2009-12-31	Range	0,015141376676362	Range
1305	Wheat	2010-01-01	Range	0,015141376676362	Range
1306	Wheat	2010-01-04	Range	0,0130075841633506	Range
1307	Wheat	2010-01-05	Range	0,0126014268780041	Range
1308	Wheat	2010-01-06	Range	0,0276927030784631	Range
1309	Wheat	2010-01-07	Range	0,0125113338891083	Range
1310	Wheat	2010-01-08	Range	0,0249123203798964	Range
1311	Wheat	2010-01-11	Range	0,0202027073175195	Range
1312	Wheat	2010-01-12	Range	0,0631007063679432	Range
1313	Wheat	2010-01-13	Range	0,0340297485863115	Range
1314	Wheat	2010-01-14	Range	0,0104019850442922	Range
1315	Wheat	2010-01-15	Range	0,0252195713321166	Range
1316	Wheat	2010-01-18	Range	0,0252195713321166	Range
1317	Wheat	2010-01-19	Range	0,0160003413464409	Range
1318	Wheat	2010-01-20	Range	0,0269120074939693	Range
1319	Wheat	2010-01-21	Range	0,0130852395486549	Range
1320	Wheat	2010-01-22	Range	0,0100503358535011	Range
1321	Wheat	2010-01-25	Range	0,0140002286733898	Range
1322	Wheat	2010-01-26	Range	0,0111280865094079	Range
1323	Wheat	2010-01-27	Range	0,0215062052209642	Range
1324	Wheat	2010-01-28	Range	0,0113228178302656	Range
1325	Wheat	2010-01-29	Range	0,0354203694093256	Range
1326	Wheat	2010-02-01	Range	0,0193267963933632	Range
1327	Wheat	2010-02-02	Range	0,0226580238925838	Range
1328	Wheat	2010-02-03	Range	0,050643732818755	Range
1329	Wheat	2010-02-04	Range	0,0285280836145381	Range
1330	Wheat	2010-02-05	Range	0,0169495583137733	Range
1331	Wheat	2010-02-08	Range	0,0170767409767549	Range
1332	Wheat	2010-02-09	Range	0,0201817975327856	Range
1333	Wheat	2010-02-10	Range	0,0427328495859678	Range
1334	Wheat	2010-02-11	Range	0,0303974771843709	Range
1335	Wheat	2010-02-12	Range	0,0144780191806531	Range
1336	Wheat	2010-02-15	Range	0,0144780191806531	Range
1337	Wheat	2010-02-16	Range	0,0199011543172949	Range
1338	Wheat	2010-02-17	Range	0,016064602503806	Range
1339	Wheat	2010-02-18	Range	0,0305211890348867	Range
1340	Wheat	2010-02-19	Range	0,0159263576967943	Range
1341	Wheat	2010-02-22	Range	0,0328561270267018	Range
1342	Wheat	2010-02-23	Range	0,0116250993294793	Range
1343	Wheat	2010-02-24	Range	0,0140847398817385	Range
1344	Wheat	2010-02-25	Range	0,00714653373407348	Range
1345	Wheat	2010-02-26	Range	0,0219350768662556	Range
1346	Wheat	2010-03-01	Range	0,0192022069839366	Range
1347	Wheat	2010-03-02	Range	0,0122201113347753	Range
1348	Wheat	2010-03-03	Range	0,0312683063054697	Range
1349	Wheat	2010-03-04	Range	0,0121705356202559	Range
1350	Wheat	2010-03-05	Range	0,0281132749390895	Range
1351	Wheat	2010-03-08	Range	0,00103145960666229	Range
1352	Wheat	2010-03-09	Range	0,00312989300892763	Range
1353	Wheat	2010-03-10	Range	0,00159193453625051	Range
1354	Wheat	2010-03-11	Range	0,00533904097942006	Range
1355	Wheat	2010-03-12	Range	0,0117084892649002	Range
1356	Wheat	2010-03-15	Range	0,0176261691346031	Range
1357	Wheat	2010-03-16	Range	0,0123712918025474	Range
1358	Wheat	2010-03-17	Range	0,0233631753985932	Range
1359	Wheat	2010-03-18	Range	0,0122700925918142	Range
1360	Wheat	2010-03-19	Range	0,0143887374520997	Range
1361	Wheat	2010-03-22	Range	0,0179445984038678	Range
1362	Wheat	2010-03-23	Range	0,0244104564022249	Range
1363	Wheat	2010-03-24	Range	0,0105153439995238	Range
1364	Wheat	2010-03-25	Range	0,0233804486440645	Range
1365	Wheat	2010-03-26	Range	0,00751479650248665	Range
1366	Wheat	2010-03-29	Range	0,0128757143600451	Range
1367	Wheat	2010-03-30	Range	0,0159832917748108	Range
1368	Wheat	2010-03-31	Range	0,0317139754895273	Range
1369	Wheat	2010-04-01	Range	0,0110133271779835	Range
1370	Wheat	2010-04-02	Range	0,00772204609391025	Range
1371	Wheat	2010-04-05	Range	0,0155213759026234	Range
1372	Wheat	2010-04-06	Range	0,0391354289436006	Range
1373	Wheat	2010-04-07	Range	0,0470675108579854	Range
1374	Wheat	2010-04-08	Range	0,0106270925742855	Range
1375	Wheat	2010-04-09	Range	0,0297261802652011	Range
1376	Wheat	2010-04-12	Range	0,0127661308230351	Range
1377	Wheat	2010-04-13	Range	0,0255061648403636	Range
1378	Wheat	2010-04-14	Range	0,0220481372217627	Range
1379	Wheat	2010-04-15	Range	0,0115124243757059	Range
1380	Wheat	2010-04-16	Range	0,0226580238925838	Range
1381	Wheat	2010-04-19	Range	0,0439861481842501	Range
1382	Wheat	2010-04-20	Range	0,025489026202326	Range
1383	Wheat	2010-04-21	Range	0,00872919535211114	Range
1384	Wheat	2010-04-22	Range	0,0105874444991683	Range
1385	Wheat	2010-04-23	Range	0,013151428804127	Range
1386	Wheat	2010-04-26	Range	0,00890757789111252	Range
1387	Wheat	2010-04-27	Range	0,0157400941100994	Range
1388	Wheat	2010-04-28	Range	0,0208340869028421	Range
1389	Wheat	2010-04-29	Range	0,0205557083490406	Range
1390	Wheat	2010-04-30	Range	0,0158855505525359	Range
1391	Wheat	2010-05-03	Range	0,0123204843880398	Range
1392	Wheat	2010-05-04	Range	0,022768501897672	Range
1393	Wheat	2010-05-05	Range	0,0252666296020267	Range
1394	Wheat	2010-05-06	Range	NA	Range
1395	Wheat	2010-05-07	Range	NA	Range
1396	Wheat	2010-05-10	Range	0,0416092493206985	Range
1397	Wheat	2010-05-11	Range	0,040573516447167	Range
1398	Wheat	2010-05-12	Range	0,00876520177396589	Range
1399	Wheat	2010-05-13	Range	0,00212089156913731	Range
1400	Wheat	2010-05-14	Range	0,00376851051645044	Range
1401	Wheat	2010-05-17	Range	0,0148938923387343	Range
1402	Wheat	2010-05-18	Range	0,0127933514599095	Range
1403	Wheat	2010-05-19	Range	0,0127933514599095	Range
1404	Wheat	2010-05-20	Range	0,0182310679436961	Range
1405	Wheat	2010-05-21	Range	0,0148465081169942	Range
1406	Wheat	2010-05-24	Range	0,0159662785004873	Range
1407	Wheat	2010-05-25	Range	0,0152011613320502	Range
1408	Wheat	2010-05-26	Range	0,0215062052209634	Range
1409	Wheat	2010-05-27	Range	0,00854706057845878	Range
1410	Wheat	2010-05-28	Range	0,0344119975977275	Range
1411	Wheat	2010-05-31	Range	0,0344119975977275	Range
1412	Wheat	2010-06-01	Range	0,0219789067187754	Range
1413	Wheat	2010-06-02	Range	0,0267873159636505	Range
1414	Wheat	2010-06-03	Range	0,0135137191667232	Range
1415	Wheat	2010-06-04	Range	0,0131317901892958	Range
1416	Wheat	2010-06-07	Range	0,0132528589104188	Range
1417	Wheat	2010-06-08	Range	0,0115208647561742	Range
1418	Wheat	2010-06-09	Range	0,0220554500231867	Range
1419	Wheat	2010-06-10	Range	0,0143887374520988	Range
1420	Wheat	2010-06-11	Range	0,0456700368331884	Range
1421	Wheat	2010-06-14	Range	0,0166300950094032	Range
1422	Wheat	2010-06-15	Range	0,0176995770994015	Range
1423	Wheat	2010-06-16	Range	0,0293021506873936	Range
1424	Wheat	2010-06-17	Range	0,0212137408556607	Range
1425	Wheat	2010-06-18	Range	0,0209854351638867	Range
1426	Wheat	2010-06-21	Range	0,0231878817264644	Range
1427	Wheat	2010-06-22	Range	0,0108578699720487	Range
1428	Wheat	2010-06-23	Range	0,0150702529209985	Range
1429	Wheat	2010-06-24	Range	0,013437450242459	Range
1430	Wheat	2010-06-25	Range	0,00546748218213278	Range
1431	Wheat	2010-06-28	Range	0,0200229158751082	Range
1432	Wheat	2010-06-29	Range	0,0079096457567811	Range
1433	Wheat	2010-06-30	Range	0,0205523729533219	Range
1434	Wheat	2010-07-01	Range	0,0229895182246995	Range
1435	Wheat	2010-07-02	Range	0,0041067819526539	Range
1436	Wheat	2010-07-05	Range	0,0041067819526539	Range
1437	Wheat	2010-07-06	Range	0,0137933221323356	Range
1438	Wheat	2010-07-07	Range	0,0456202059185316	Range
1439	Wheat	2010-07-08	Range	0,0362289382964587	Range
1440	Wheat	2010-07-09	Range	0,00477783995371261	Range
1441	Wheat	2010-07-12	Range	0,00621565472334051	Range
1442	Wheat	2010-07-13	Range	0,0188418197708771	Range
1443	Wheat	2010-07-14	Range	0,023063752944311	Range
1444	Wheat	2010-07-15	Range	0,0358094526967108	Range
1445	Wheat	2010-07-16	Range	0,0187879138656335	Range
1446	Wheat	2010-07-19	Range	0,0248833087378273	Range
1447	Wheat	2010-07-20	Range	0,00520834510713808	Range
1448	Wheat	2010-07-21	Range	0,0182944902332753	Range
1449	Wheat	2010-07-22	Range	0,0266238687121714	Range
1450	Wheat	2010-07-23	Range	0,0158799826774629	Range
1451	Wheat	2010-07-26	Range	0,00764984606040464	Range
1452	Wheat	2010-07-27	Range	0,0201349084090561	Range
1453	Wheat	2010-07-28	Range	0,0194811355718221	Range
1454	Wheat	2010-07-29	Range	0,0143887374520997	Range
1455	Wheat	2010-07-30	Range	0,0396434440008111	Range
1456	Wheat	2010-08-02	Range	0,0316118276343476	Range
1457	Wheat	2010-08-03	Range	0,0219789067187746	Range
1458	Wheat	2010-08-04	Range	0,0292296383149386	Range
1459	Wheat	2010-08-05	Range	0,0137756463243299	Range
1460	Wheat	2010-08-06	Range	0,0835607179411344	Range
1461	Wheat	2010-08-09	Range	0,0530110159665043	Range
1462	Wheat	2010-08-10	Range	0,0361869920161073	Range
1463	Wheat	2010-08-11	Range	0,03529354428112	Range
1464	Wheat	2010-08-12	Range	0,0319249874291838	Range
1465	Wheat	2010-08-13	Range	0,0267057332591385	Range
1466	Wheat	2010-08-16	Range	0,0640159682171983	Range
1467	Wheat	2010-08-17	Range	0,0362577480226243	Range
1468	Wheat	2010-08-18	Range	0,0159517244958316	Range
1469	Wheat	2010-08-19	Range	0,0240098838048013	Range
1470	Wheat	2010-08-20	Range	0,010347468525425	Range
1471	Wheat	2010-08-23	Range	0,00905967421452036	Range
1472	Wheat	2010-08-24	Range	0,0103627870355467	Range
1473	Wheat	2010-08-25	Range	0,0463796598327049	Range
1474	Wheat	2010-08-26	Range	0,0132703369208969	Range
1475	Wheat	2010-08-27	Range	0,0112571545246345	Range
1476	Wheat	2010-08-30	Range	0,0282847138385813	Range
1477	Wheat	2010-08-31	Range	0,0390733400780752	Range
1478	Wheat	2010-09-01	Range	0,0247296228977465	Range
1479	Wheat	2010-09-02	Range	0,00841109365415615	Range
1480	Wheat	2010-09-03	Range	0,0311909135026003	Range
1481	Wheat	2010-09-06	Range	NA	Range
1482	Wheat	2010-09-07	Range	NA	Range
1483	Wheat	2010-09-08	Range	NA	Range
1484	Wheat	2010-09-09	Range	0,00496454920373335	Range
1485	Wheat	2010-09-10	Range	0,00177210749902024	Range
1486	Wheat	2010-09-13	Range	0,0109175234769783	Range
1487	Wheat	2010-09-14	Range	0,00212690615450661	Range
1488	Wheat	2010-09-15	Range	0,0231933998172495	Range
1489	Wheat	2010-09-16	Range	0,0139181091546474	Range
1490	Wheat	2010-09-17	Range	0,015314234973042	Range
1491	Wheat	2010-09-20	Range	0,0296917898074032	Range
1492	Wheat	2010-09-21	Range	0,0183237624659975	Range
1493	Wheat	2010-09-22	Range	0,0207332927891324	Range
1494	Wheat	2010-09-23	Range	0,0252817453073533	Range
1495	Wheat	2010-09-24	Range	0,0309448038494216	Range
1496	Wheat	2010-09-27	Range	0,0259937360770488	Range
1497	Wheat	2010-09-28	Range	0,0209620975053069	Range
1498	Wheat	2010-09-29	Range	0,0310905870700307	Range
1499	Wheat	2010-09-30	Range	0,0369156794780645	Range
1500	Wheat	2010-10-01	Range	0,0356503433979896	Range
1501	Wheat	2010-10-04	Range	0,0107776254938292	Range
1502	Wheat	2010-10-05	Range	0,020447512851347	Range
1503	Wheat	2010-10-06	Range	0,0158793506746751	Range
1504	Wheat	2010-10-07	Range	0,0244510958641646	Range
1505	Wheat	2010-10-08	Range	0,0129440323962964	Range
1506	Wheat	2010-10-11	Range	0,0251409889581016	Range
1507	Wheat	2010-10-12	Range	0,0140847398817385	Range
1508	Wheat	2010-10-13	Range	0,0282305268220631	Range
1509	Wheat	2010-10-14	Range	0,00924944338770572	Range
1510	Wheat	2010-10-15	Range	0,0188852931458339	Range
1511	Wheat	2010-10-18	Range	0,025099919324532	Range
1512	Wheat	2010-10-19	Range	0,0207107994425613	Range
1513	Wheat	2010-10-20	Range	0,01324522675002	Range
1514	Wheat	2010-10-21	Range	0,0243824417202276	Range
1515	Wheat	2010-10-22	Range	0,011565135432253	Range
1516	Wheat	2010-10-25	Range	0,0184711568490572	Range
1517	Wheat	2010-10-26	Range	0,0358094526967108	Range
1518	Wheat	2010-10-27	Range	0,0244089648789254	Range
1519	Wheat	2010-10-28	Range	0,0086972195465389	Range
1520	Wheat	2010-10-29	Range	0,0139084300461318	Range
1521	Wheat	2010-11-01	Range	0,0322835053511259	Range
1522	Wheat	2010-11-02	Range	0,0249034570231021	Range
1523	Wheat	2010-11-03	Range	0,0246210843903478	Range
1524	Wheat	2010-11-04	Range	0,0253892340048196	Range
1525	Wheat	2010-11-05	Range	0,0326758302323853	Range
1526	Wheat	2010-11-08	Range	0,0143494091789984	Range
1527	Wheat	2010-11-09	Range	0,0561147539783002	Range
1528	Wheat	2010-11-10	Range	0,0169018108026036	Range
1529	Wheat	2010-11-11	Range	0,0123742077432656	Range
1530	Wheat	2010-11-12	Range	0,0486462896277837	Range
1531	Wheat	2010-11-15	Range	0,00742393907128225	Range
1532	Wheat	2010-11-16	Range	0,0583142263713761	Range
1533	Wheat	2010-11-17	Range	0,0156989095431035	Range
1534	Wheat	2010-11-18	Range	0,0153967629707132	Range
1535	Wheat	2010-11-19	Range	0,0239116676073001	Range
1536	Wheat	2010-11-22	Range	0,011203516838493	Range
1537	Wheat	2010-11-23	Range	0,0144392752586011	Range
1538	Wheat	2010-11-24	Range	0,00811285114235805	Range
1539	Wheat	2010-11-25	Range	0,00811285114235805	Range
1540	Wheat	2010-11-26	Range	0,00769234562315635	Range
1541	Wheat	2010-11-29	Range	0,0134281703124417	Range
1542	Wheat	2010-11-30	Range	0,0057504471284382	Range
1543	Wheat	2010-12-01	Range	0,0674579517688674	Range
1544	Wheat	2010-12-02	Range	NA	Range
1545	Wheat	2010-12-03	Range	0,00475382898654075	Range
1546	Wheat	2010-12-06	Range	0,0235463283359083	Range
1547	Wheat	2010-12-07	Range	0,0120402792320808	Range
1548	Wheat	2010-12-08	Range	NA	Range
1549	Wheat	2010-12-09	Range	0,115390690017764	Range
1550	Wheat	2010-12-10	Range	0,011490494791599	Range
1551	Wheat	2010-12-13	Range	0,00303490369515469	Range
1552	Wheat	2010-12-14	Range	0,0293837333919056	Range
1553	Wheat	2010-12-15	Range	0,0169164736667007	Range
1554	Wheat	2010-12-16	Range	0,0218046299668524	Range
1555	Wheat	2010-12-17	Range	0,0146182005095543	Range
1556	Wheat	2010-12-20	Range	0,0142952401868266	Range
1557	Wheat	2010-12-21	Range	0,00782272568120845	Range
1558	Wheat	2010-12-22	Range	0,0353302018444959	Range
1559	Wheat	2010-12-23	Range	0,00861112002564735	Range
1560	Wheat	2010-12-24	Range	0,00861112002564735	Range
1561	Wheat	2010-12-27	Range	0,00577850725094464	Range
1562	Wheat	2010-12-28	Range	0,0125787822068597	Range
1563	Wheat	2010-12-29	Range	0,018521954705955	Range
1564	Wheat	2010-12-30	Range	0,0187754123131301	Range
1565	Wheat	2010-12-31	Range	0,0107425993604382	Range
1566	Wheat	2011-01-03	Range	0,0239642804387286	Range
1567	Wheat	2011-01-04	Range	0,0188566240888823	Range
1568	Wheat	2011-01-05	Range	0,0380489223380192	Range
1569	Wheat	2011-01-06	Range	0,0194790953196877	Range
1570	Wheat	2011-01-07	Range	0,0249453292962905	Range
1571	Wheat	2011-01-10	Range	0,0180883484724301	Range
1572	Wheat	2011-01-11	Range	0,0208884879473556	Range
1573	Wheat	2011-01-12	Range	0,0288944659997155	Range
1574	Wheat	2011-01-13	Range	0,0205662775814774	Range
1575	Wheat	2011-01-14	Range	0,0142952401868266	Range
1576	Wheat	2011-01-17	Range	0,0142952401868266	Range
1577	Wheat	2011-01-18	Range	0,00852143392241889	Range
1578	Wheat	2011-01-19	Range	0,0131210879626966	Range
1579	Wheat	2011-01-20	Range	0,0267859089724514	Range
1580	Wheat	2011-01-21	Range	0,0250241925720083	Range
1581	Wheat	2011-01-24	Range	0,0168273201325251	Range
1582	Wheat	2011-01-25	Range	0,0174230901829144	Range
1583	Wheat	2011-01-26	Range	0,0158129209995392	Range
1584	Wheat	2011-01-27	Range	0,011751016535519	Range
1585	Wheat	2011-01-28	Range	0,0251660974477019	Range
1586	Wheat	2011-01-31	Range	0,010682594169972	Range
1587	Wheat	2011-02-01	Range	0,00895261127211366	Range
1588	Wheat	2011-02-02	Range	0,0104834972948575	Range
1589	Wheat	2011-02-03	Range	0,0186703206205312	Range
1590	Wheat	2011-02-04	Range	0,0155633738935634	Range
1591	Wheat	2011-02-07	Range	0,0139862419747399	Range
1592	Wheat	2011-02-08	Range	0,0335097788988774	Range
1593	Wheat	2011-02-09	Range	0,0146812348948329	Range
1594	Wheat	2011-02-10	Range	0,0274931405801988	Range
1595	Wheat	2011-02-11	Range	0,0115876151723882	Range
1596	Wheat	2011-02-14	Range	0,0114026320978118	Range
1597	Wheat	2011-02-15	Range	0,0301530381706874	Range
1598	Wheat	2011-02-16	Range	0,0138015992159879	Range
1599	Wheat	2011-02-17	Range	0,0135735338608187	Range
1600	Wheat	2011-02-18	Range	0,0323575263394753	Range
1601	Wheat	2011-02-21	Range	0,0323575263394753	Range
1602	Wheat	2011-02-22	Range	0,0539463805640743	Range
1603	Wheat	2011-02-23	Range	0,0251502336227754	Range
1604	Wheat	2011-02-24	Range	0,0199474699117639	Range
1605	Wheat	2011-02-25	Range	0,00643089033029032	Range
1606	Wheat	2011-02-28	Range	0,000639181868996808	Range
1607	Wheat	2011-03-01	Range	0,00802443721682167	Range
1608	Wheat	2011-03-02	Range	NA	Range
1609	Wheat	2011-03-03	Range	NA	Range
1610	Wheat	2011-03-04	Range	NA	Range
1611	Wheat	2011-03-07	Range	NA	Range
1612	Wheat	2011-03-08	Range	NA	Range
1613	Wheat	2011-03-09	Range	NA	Range
1614	Wheat	2011-03-10	Range	NA	Range
1615	Wheat	2011-03-11	Range	NA	Range
1616	Wheat	2011-03-14	Range	NA	Range
1617	Wheat	2011-03-15	Range	0,050727523509658	Range
1618	Wheat	2011-03-16	Range	0,0533459807052923	Range
1619	Wheat	2011-03-17	Range	0,0398345695859614	Range
1620	Wheat	2011-03-18	Range	0,0361444049691437	Range
1621	Wheat	2011-03-21	Range	0,0151831764213899	Range
1622	Wheat	2011-03-22	Range	0,0272268127002135	Range
1623	Wheat	2011-03-23	Range	0,0286232455170961	Range
1624	Wheat	2011-03-24	Range	0,0315743455985951	Range
1625	Wheat	2011-03-25	Range	0,0376895214287902	Range
1626	Wheat	2011-03-28	Range	0,0212118798126699	Range
1627	Wheat	2011-03-29	Range	0,0129385529853607	Range
1628	Wheat	2011-03-30	Range	0,00959568706185543	Range
1629	Wheat	2011-03-31	Range	0,0308524634827645	Range
1630	Wheat	2011-04-01	Range	0,0270019697617148	Range
1631	Wheat	2011-04-04	Range	0,024929383042525	Range
1632	Wheat	2011-04-05	Range	0,0101976664476062	Range
1633	Wheat	2011-04-06	Range	0,0143246122797418	Range
1634	Wheat	2011-04-07	Range	0,0385156720806155	Range
1635	Wheat	2011-04-08	Range	0,0368763970435833	Range
1636	Wheat	2011-04-11	Range	0,00439009798843326	Range
1637	Wheat	2011-04-12	Range	0,0312932966217234	Range
1638	Wheat	2011-04-13	Range	0,0277612011634956	Range
1639	Wheat	2011-04-14	Range	0,014184634991957	Range
1640	Wheat	2011-04-15	Range	0,012137708014424	Range
1641	Wheat	2011-04-18	Range	0,0339458180708547	Range
1642	Wheat	2011-04-19	Range	0,0107766494617607	Range
1643	Wheat	2011-04-20	Range	0,0283305066262258	Range
1644	Wheat	2011-04-21	Range	0,0265670273847221	Range
1645	Wheat	2011-04-22	Range	0,0265670273847221	Range
1646	Wheat	2011-04-25	Range	0,0158443290211512	Range
1647	Wheat	2011-04-26	Range	0,0159024757940589	Range
1648	Wheat	2011-04-27	Range	0,0235001962163253	Range
1649	Wheat	2011-04-28	Range	0,0449216873915121	Range
1650	Wheat	2011-04-29	Range	0,0157225642948049	Range
1651	Wheat	2011-05-02	Range	0,003626178359454	Range
1652	Wheat	2011-05-03	Range	0,0016417669095663	Range
1653	Wheat	2011-05-04	Range	NA	Range
1654	Wheat	2011-05-05	Range	0,000691802172177347	Range
1655	Wheat	2011-05-06	Range	NA	Range
1656	Wheat	2011-05-09	Range	0,00295906840935878	Range
1657	Wheat	2011-05-10	Range	NA	Range
1658	Wheat	2011-05-11	Range	NA	Range
1659	Wheat	2011-05-12	Range	NA	Range
1660	Wheat	2011-05-13	Range	NA	Range
1661	Wheat	2011-05-16	Range	0,0189450862424492	Range
1662	Wheat	2011-05-17	Range	0,0373127894664318	Range
1663	Wheat	2011-05-18	Range	0,0509246366980642	Range
1664	Wheat	2011-05-19	Range	0,0298347851323575	Range
1665	Wheat	2011-05-20	Range	0,0286267214264369	Range
1666	Wheat	2011-05-23	Range	0,017522350692202	Range
1667	Wheat	2011-05-24	Range	0,0284739261788598	Range
1668	Wheat	2011-05-25	Range	0,0160861377516239	Range
1669	Wheat	2011-05-26	Range	0,0146522767868706	Range
1670	Wheat	2011-05-27	Range	0,0245110310143497	Range
1671	Wheat	2011-05-30	Range	0,0245110310143497	Range
1672	Wheat	2011-05-31	Range	0,0253178079842895	Range
1673	Wheat	2011-06-01	Range	0,0209157951499739	Range
1674	Wheat	2011-06-02	Range	0,00714520740464497	Range
1675	Wheat	2011-06-03	Range	0,0168071183163816	Range
1676	Wheat	2011-06-06	Range	0,0305671638704341	Range
1677	Wheat	2011-06-07	Range	0,0165908664162213	Range
1678	Wheat	2011-06-08	Range	0,0267395610418992	Range
1679	Wheat	2011-06-09	Range	0,0403894685619557	Range
1680	Wheat	2011-06-10	Range	0,0293354369134846	Range
1681	Wheat	2011-06-13	Range	0,0298727822017364	Range
1682	Wheat	2011-06-14	Range	0,0259400210086156	Range
1683	Wheat	2011-06-15	Range	0,04077930417467	Range
1684	Wheat	2011-06-16	Range	0,0509200904272573	Range
1685	Wheat	2011-06-17	Range	0,0103781509687133	Range
1686	Wheat	2011-06-20	Range	0,0195642056463647	Range
1687	Wheat	2011-06-21	Range	0,0119226449569068	Range
1688	Wheat	2011-06-22	Range	0,0645385211375711	Range
1689	Wheat	2011-06-23	Range	0,0684435718301843	Range
1690	Wheat	2011-06-24	Range	0,0398023665960778	Range
1691	Wheat	2011-06-27	Range	0,015341439363338	Range
1692	Wheat	2011-06-28	Range	0,0165163015156953	Range
1693	Wheat	2011-06-29	Range	0,0478855960390048	Range
1694	Wheat	2011-06-30	Range	0,0119353505492725	Range
1695	Wheat	2011-07-01	Range	0,023390392331156	Range
1696	Wheat	2011-07-04	Range	0,023390392331156	Range
1697	Wheat	2011-07-05	Range	0,016013481173915	Range
1698	Wheat	2011-07-06	Range	0,00574242759284971	Range
1699	Wheat	2011-07-07	Range	0,0329744390196307	Range
1700	Wheat	2011-07-08	Range	0,0406941908265548	Range
1701	Wheat	2011-07-11	Range	NA	Range
1702	Wheat	2011-07-12	Range	0,00113228923212638	Range
1703	Wheat	2011-07-13	Range	0,00571430126343841	Range
1704	Wheat	2011-07-14	Range	NA	Range
1705	Wheat	2011-07-15	Range	0,0283908351755233	Range
1706	Wheat	2011-07-18	Range	0,0145987994211518	Range
1707	Wheat	2011-07-19	Range	0,0361101179661611	Range
1708	Wheat	2011-07-20	Range	0,0142859572474769	Range
1709	Wheat	2011-07-21	Range	0,0305923347175598	Range
1710	Wheat	2011-07-22	Range	0,0300278877139091	Range
1711	Wheat	2011-07-25	Range	0,0248732647451391	Range
1712	Wheat	2011-07-26	Range	0,0145140428842545	Range
1713	Wheat	2011-07-27	Range	0,0265915776042434	Range
1714	Wheat	2011-07-28	Range	0,0291939565251367	Range
1715	Wheat	2011-07-29	Range	0,0242569776455603	Range
1716	Wheat	2011-08-01	Range	0,01479316917783	Range
1717	Wheat	2011-08-02	Range	0,0665719814925723	Range
1718	Wheat	2011-08-03	Range	0,00422238487984838	Range
1719	Wheat	2011-08-04	Range	0,0181889336053738	Range
1720	Wheat	2011-08-05	Range	0,0140795212061864	Range
1721	Wheat	2011-08-08	Range	0,00457317870196494	Range
1722	Wheat	2011-08-09	Range	0,0326438480763631	Range
1723	Wheat	2011-08-10	Range	0,0131870042819537	Range
1724	Wheat	2011-08-11	Range	0,0282106154872368	Range
1725	Wheat	2011-08-12	Range	0,0216128873312371	Range
1726	Wheat	2011-08-15	Range	0,0070077371574051	Range
1727	Wheat	2011-08-16	Range	0,0324239663718329	Range
1728	Wheat	2011-08-17	Range	0,00889502956886723	Range
1729	Wheat	2011-08-18	Range	0,0246926125903721	Range
1730	Wheat	2011-08-19	Range	0,0221003470006655	Range
1731	Wheat	2011-08-22	Range	0,0409715923064864	Range
1732	Wheat	2011-08-23	Range	0,0193274926657647	Range
1733	Wheat	2011-08-24	Range	0,0185681727288687	Range
1734	Wheat	2011-08-25	Range	0,0209623380256483	Range
1735	Wheat	2011-08-26	Range	0,0211928461516395	Range
1736	Wheat	2011-08-29	Range	0,0166970649403826	Range
1737	Wheat	2011-08-30	Range	0,0113599617899389	Range
1738	Wheat	2011-08-31	Range	0,0111318403688445	Range
1739	Wheat	2011-09-01	Range	0,0268889002163313	Range
1740	Wheat	2011-09-02	Range	0,0110193952496109	Range
1741	Wheat	2011-09-05	Range	0,0110193952496109	Range
1742	Wheat	2011-09-06	Range	NA	Range
1743	Wheat	2011-09-07	Range	0,00174733575822472	Range
1744	Wheat	2011-09-08	Range	NA	Range
1745	Wheat	2011-09-09	Range	NA	Range
1746	Wheat	2011-09-12	Range	NA	Range
1747	Wheat	2011-09-13	Range	NA	Range
1748	Wheat	2011-09-14	Range	NA	Range
1749	Wheat	2011-09-15	Range	0,00934922307934727	Range
1750	Wheat	2011-09-16	Range	0,0244616513464182	Range
1751	Wheat	2011-09-19	Range	0,0126067668899124	Range
1752	Wheat	2011-09-20	Range	0,0180450486552104	Range
1753	Wheat	2011-09-21	Range	0,0163694131350924	Range
1754	Wheat	2011-09-22	Range	0,0360294635792178	Range
1755	Wheat	2011-09-23	Range	0,0140080111561112	Range
1756	Wheat	2011-09-26	Range	0,0208099995137934	Range
1757	Wheat	2011-09-27	Range	0,0135851145903061	Range
1758	Wheat	2011-09-28	Range	0,0278655800630885	Range
1759	Wheat	2011-09-29	Range	0,0157483569681389	Range
1760	Wheat	2011-09-30	Range	0,0279880365401688	Range
1761	Wheat	2011-10-03	Range	0,0326293220602674	Range
1762	Wheat	2011-10-04	Range	0,018197359051908	Range
1763	Wheat	2011-10-05	Range	0,020137611626831	Range
1764	Wheat	2011-10-06	Range	0,0304023415299337	Range
1765	Wheat	2011-10-07	Range	0,0171642955212832	Range
1766	Wheat	2011-10-10	Range	0,0266682470821618	Range
1767	Wheat	2011-10-11	Range	0,073528026652343	Range
1768	Wheat	2011-10-12	Range	0,0319743046325147	Range
1769	Wheat	2011-10-13	Range	0,0258914139327411	Range
1770	Wheat	2011-10-14	Range	0,0216614967811797	Range
1771	Wheat	2011-10-17	Range	0,0104042555174324	Range
1772	Wheat	2011-10-18	Range	0,0188950345041752	Range
1773	Wheat	2011-10-19	Range	0,0303780353591723	Range
1774	Wheat	2011-10-20	Range	0,0272671263403401	Range
1775	Wheat	2011-10-21	Range	0,0297128973185119	Range
1776	Wheat	2011-10-24	Range	0,00545385068246418	Range
1777	Wheat	2011-10-25	Range	0,0109461608974968	Range
1778	Wheat	2011-10-26	Range	0,0318498258870994	Range
1779	Wheat	2011-10-27	Range	0,031473880379731	Range
1780	Wheat	2011-10-28	Range	0,0124418401233664	Range
1781	Wheat	2011-10-31	Range	0,0206520445526692	Range
1782	Wheat	2011-11-01	Range	0,0265182272578324	Range
1783	Wheat	2011-11-02	Range	0,0175163714223316	Range
1784	Wheat	2011-11-03	Range	0,0267943531375208	Range
1785	Wheat	2011-11-04	Range	0,0189879122446914	Range
1786	Wheat	2011-11-07	Range	0,0117972268720399	Range
1787	Wheat	2011-11-08	Range	0,0250253675669407	Range
1788	Wheat	2011-11-09	Range	0,0194180858571018	Range
1789	Wheat	2011-11-10	Range	0,0403695496946455	Range
1790	Wheat	2011-11-11	Range	0,0133740595252565	Range
1791	Wheat	2011-11-14	Range	0,00733200840629245	Range
1792	Wheat	2011-11-15	Range	0,0263698859350932	Range
1793	Wheat	2011-11-16	Range	0,0032388692281442	Range
1794	Wheat	2011-11-17	Range	0,0421375844484038	Range
1795	Wheat	2011-11-18	Range	0,0143039880982627	Range
1796	Wheat	2011-11-21	Range	0,00253914651867682	Range
1797	Wheat	2011-11-22	Range	0,00379187309194151	Range
1798	Wheat	2011-11-23	Range	0,0120121564480034	Range
1799	Wheat	2011-11-24	Range	0,0120121564480034	Range
1800	Wheat	2011-11-25	Range	0,0202462224716786	Range
1801	Wheat	2011-11-28	Range	0,017676683588566	Range
1802	Wheat	2011-11-29	Range	0,0306667983929723	Range
1803	Wheat	2011-11-30	Range	0,00041955108649816	Range
1804	Wheat	2011-12-01	Range	NA	Range
1805	Wheat	2011-12-02	Range	NA	Range
1806	Wheat	2011-12-05	Range	NA	Range
1807	Wheat	2011-12-06	Range	0,00041744939032462	Range
1808	Wheat	2011-12-07	Range	NA	Range
1809	Wheat	2011-12-08	Range	NA	Range
1810	Wheat	2011-12-09	Range	0,00261894518962791	Range
1811	Wheat	2011-12-12	Range	NA	Range
1812	Wheat	2011-12-13	Range	0,0106180653563213	Range
1813	Wheat	2011-12-14	Range	NA	Range
1814	Wheat	2011-12-15	Range	0,0111733005981254	Range
1815	Wheat	2011-12-16	Range	0,00815630192382333	Range
1816	Wheat	2011-12-19	Range	0,0133893213650111	Range
1817	Wheat	2011-12-20	Range	0,00658980967905531	Range
1818	Wheat	2011-12-21	Range	0,027084133966925	Range
1819	Wheat	2011-12-22	Range	0,0112631922787108	Range
1820	Wheat	2011-12-23	Range	0,00801928916661954	Range
1821	Wheat	2011-12-26	Range	0,00801928916661954	Range
1822	Wheat	2011-12-27	Range	0,0255065818982825	Range
1823	Wheat	2011-12-28	Range	0,00845833570273857	Range
1824	Wheat	2011-12-29	Range	0,00772204609391025	Range
1825	Wheat	2011-12-30	Range	0,00459770924863001	Range
1826	Wheat	2012-01-02	Range	0,00382995489229909	Range
1827	Wheat	2012-01-03	Range	0,0211488244929772	Range
1828	Wheat	2012-01-04	Range	0,0130220147281124	Range
1829	Wheat	2012-01-05	Range	0,0189579137446136	Range
1830	Wheat	2012-01-06	Range	0,0143086701955619	Range
1831	Wheat	2012-01-09	Range	0,0121166227339522	Range
1832	Wheat	2012-01-10	Range	0,00705608572420857	Range
1833	Wheat	2012-01-11	Range	0,0140957698003934	Range
1834	Wheat	2012-01-12	Range	0,0161127220659942	Range
1835	Wheat	2012-01-13	Range	0,00582122225961701	Range
1836	Wheat	2012-01-16	Range	0,00582122225961701	Range
1837	Wheat	2012-01-17	Range	0,0107306023450873	Range
1838	Wheat	2012-01-18	Range	0,0134455807093508	Range
1839	Wheat	2012-01-19	Range	0,0166254868461344	Range
1840	Wheat	2012-01-20	Range	0,0181074906273908	Range
1841	Wheat	2012-01-23	Range	0,00727864111114229	Range
1842	Wheat	2012-01-24	Range	0,0310905870700307	Range
1843	Wheat	2012-01-25	Range	0,0125393492527355	Range
1844	Wheat	2012-01-26	Range	0,00688339237918889	Range
1845	Wheat	2012-01-27	Range	0,0107693348523643	Range
1846	Wheat	2012-01-30	Range	0,0186921330121521	Range
1847	Wheat	2012-01-31	Range	0,0101561903641363	Range
1848	Wheat	2012-02-01	Range	0,0169808436074979	Range
1849	Wheat	2012-02-02	Range	0,012767728830001	Range
1850	Wheat	2012-02-03	Range	0,0181548102803717	Range
1851	Wheat	2012-02-06	Range	0,0112740765732182	Range
1852	Wheat	2012-02-07	Range	0,0075244899786151	Range
1853	Wheat	2012-02-08	Range	0,0215550035618293	Range
1854	Wheat	2012-02-09	Range	0,0252403456503112	Range
1855	Wheat	2012-02-10	Range	0,0173574377475951	Range
1856	Wheat	2012-02-13	Range	0,0180609542281625	Range
1857	Wheat	2012-02-14	Range	0,0179762558494714	Range
1858	Wheat	2012-02-15	Range	0,0198026272961798	Range
1859	Wheat	2012-02-16	Range	0,00716278430487627	Range
1860	Wheat	2012-02-17	Range	0,0124612204378121	Range
1861	Wheat	2012-02-20	Range	0,0124612204378121	Range
1862	Wheat	2012-02-21	Range	0,0173917427118688	Range
1863	Wheat	2012-02-22	Range	0,0199654312456978	Range
1864	Wheat	2012-02-23	Range	0,0105531563728869	Range
1865	Wheat	2012-02-24	Range	0,00624026986008452	Range
1866	Wheat	2012-02-27	Range	0,0171745048899101	Range
1867	Wheat	2012-02-28	Range	0,0148319889553301	Range
1868	Wheat	2012-02-29	Range	0,0226424767497599	Range
1869	Wheat	2012-03-01	Range	NA	Range
1870	Wheat	2012-03-02	Range	NA	Range
1871	Wheat	2012-03-05	Range	0,0048552849816117	Range
1872	Wheat	2012-03-06	Range	NA	Range
1873	Wheat	2012-03-07	Range	NA	Range
1874	Wheat	2012-03-08	Range	0,0165163015156953	Range
1875	Wheat	2012-03-09	Range	NA	Range
1876	Wheat	2012-03-12	Range	NA	Range
1877	Wheat	2012-03-13	Range	0,00382995489229909	Range
1878	Wheat	2012-03-14	Range	0,00344629864358748	Range
1879	Wheat	2012-03-15	Range	0,0266479414828922	Range
1880	Wheat	2012-03-16	Range	0,0164797737077196	Range
1881	Wheat	2012-03-19	Range	0,0171009297554248	Range
1882	Wheat	2012-03-20	Range	0,00350126792225502	Range
1883	Wheat	2012-03-21	Range	0,00821761619095884	Range
1884	Wheat	2012-03-22	Range	0,023438572972017	Range
1885	Wheat	2012-03-23	Range	0,00689393768269131	Range
1886	Wheat	2012-03-26	Range	0,0188471466466158	Range
1887	Wheat	2012-03-27	Range	0,0338493854741522	Range
1888	Wheat	2012-03-28	Range	0,0243053909011186	Range
1889	Wheat	2012-03-29	Range	0,0273989741881149	Range
1890	Wheat	2012-03-30	Range	0,0322608622182221	Range
1891	Wheat	2012-04-02	Range	0,0118480269965566	Range
1892	Wheat	2012-04-03	Range	0,0122138922939383	Range
1893	Wheat	2012-04-04	Range	0,0159072219393579	Range
1894	Wheat	2012-04-05	Range	0,00469117357588011	Range
1895	Wheat	2012-04-06	Range	0,00469117357588011	Range
1896	Wheat	2012-04-09	Range	0,0132143391961579	Range
1897	Wheat	2012-04-10	Range	0,0349397660403907	Range
1898	Wheat	2012-04-11	Range	0,00635427078460715	Range
1899	Wheat	2012-04-12	Range	0,00938974034983886	Range
1900	Wheat	2012-04-13	Range	0,00803217169726356	Range
1901	Wheat	2012-04-16	Range	0,0024340782808796	Range
1902	Wheat	2012-04-17	Range	0,0129242509809355	Range
1903	Wheat	2012-04-18	Range	0,0186769537834088	Range
1904	Wheat	2012-04-19	Range	0,0112270625937834	Range
1905	Wheat	2012-04-20	Range	0,0141102925649852	Range
1906	Wheat	2012-04-23	Range	0,0145046862028817	Range
1907	Wheat	2012-04-24	Range	0,0210450490772791	Range
1908	Wheat	2012-04-25	Range	0,0252366687899581	Range
1909	Wheat	2012-04-26	Range	0,00641027836091901	Range
1910	Wheat	2012-04-27	Range	0,0168400298337703	Range
1911	Wheat	2012-04-30	Range	NA	Range
1912	Wheat	2012-05-01	Range	0,00432986309206829	Range
1913	Wheat	2012-05-02	Range	NA	Range
1914	Wheat	2012-05-03	Range	NA	Range
1915	Wheat	2012-05-04	Range	NA	Range
1916	Wheat	2012-05-07	Range	NA	Range
1917	Wheat	2012-05-08	Range	NA	Range
1918	Wheat	2012-05-09	Range	NA	Range
1919	Wheat	2012-05-10	Range	NA	Range
1920	Wheat	2012-05-11	Range	NA	Range
1921	Wheat	2012-05-14	Range	NA	Range
1922	Wheat	2012-05-15	Range	0,0164139918176955	Range
1923	Wheat	2012-05-16	Range	0,0439894992503076	Range
1924	Wheat	2012-05-17	Range	0,0257954629997323	Range
1925	Wheat	2012-05-18	Range	0,0402837330916315	Range
1926	Wheat	2012-05-21	Range	0,0150163708319306	Range
1927	Wheat	2012-05-22	Range	0,0223916903149011	Range
1928	Wheat	2012-05-23	Range	0,0149479614358734	Range
1929	Wheat	2012-05-24	Range	0,0179377006866677	Range
1930	Wheat	2012-05-25	Range	0,019132298081157	Range
1931	Wheat	2012-05-28	Range	0,019132298081157	Range
1932	Wheat	2012-05-29	Range	0,0162543741180352	Range
1933	Wheat	2012-05-30	Range	0,00844534770070027	Range
1934	Wheat	2012-05-31	Range	0,0116055461203075	Range
1935	Wheat	2012-06-01	Range	0,0462971744083438	Range
1936	Wheat	2012-06-04	Range	0,0112001170795359	Range
1937	Wheat	2012-06-05	Range	0,024194728587057	Range
1938	Wheat	2012-06-06	Range	0,0116024506194634	Range
1939	Wheat	2012-06-07	Range	0,0132762590391193	Range
1940	Wheat	2012-06-08	Range	0,0051495459408315	Range
1941	Wheat	2012-06-11	Range	0,0141846349919561	Range
1942	Wheat	2012-06-12	Range	0,0319515998066029	Range
1943	Wheat	2012-06-13	Range	0,0101031370590059	Range
1944	Wheat	2012-06-14	Range	0,00480385231264524	Range
1945	Wheat	2012-06-15	Range	0,0291754891339311	Range
1946	Wheat	2012-06-18	Range	0,00996619769860096	Range
1947	Wheat	2012-06-19	Range	0,00385654160975335	Range
1948	Wheat	2012-06-20	Range	0,0336938457864724	Range
1949	Wheat	2012-06-21	Range	0,0183422698050961	Range
1950	Wheat	2012-06-22	Range	0,0114540324845054	Range
1951	Wheat	2012-06-25	Range	0,0279738520424058	Range
1952	Wheat	2012-06-26	Range	0,0013708021337786	Range
1953	Wheat	2012-06-27	Range	NA	Range
1954	Wheat	2012-06-28	Range	0,0136988443581618	Range
1955	Wheat	2012-06-29	Range	NA	Range
1956	Wheat	2012-07-02	Range	0,0282276806248678	Range
1957	Wheat	2012-07-03	Range	NA	Range
1958	Wheat	2012-07-04	Range	NA	Range
1959	Wheat	2012-07-05	Range	0,0267996941502595	Range
1960	Wheat	2012-07-06	Range	NA	Range
1961	Wheat	2012-07-09	Range	NA	Range
1962	Wheat	2012-07-10	Range	NA	Range
1963	Wheat	2012-07-11	Range	NA	Range
1964	Wheat	2012-07-12	Range	NA	Range
1965	Wheat	2012-07-13	Range	NA	Range
1966	Wheat	2012-07-16	Range	0,00679504313282919	Range
1967	Wheat	2012-07-17	Range	0,00845313571105777	Range
1968	Wheat	2012-07-18	Range	0,0307372619000459	Range
1969	Wheat	2012-07-19	Range	0,0107527917762624	Range
1970	Wheat	2012-07-20	Range	0,0162996260582196	Range
1971	Wheat	2012-07-23	Range	0,0206641393029425	Range
1972	Wheat	2012-07-24	Range	0,0284461070688922	Range
1973	Wheat	2012-07-25	Range	0,00441989669815079	Range
1974	Wheat	2012-07-26	Range	0,0134985176708957	Range
1975	Wheat	2012-07-27	Range	0,00917565175289425	Range
1976	Wheat	2012-07-30	Range	0,00985229644301189	Range
1977	Wheat	2012-07-31	Range	0,00870425262486485	Range
1978	Wheat	2012-08-01	Range	0,018328119004301	Range
1979	Wheat	2012-08-02	Range	0,0161293819298836	Range
1980	Wheat	2012-08-03	Range	0,0202938193398134	Range
1981	Wheat	2012-08-06	Range	0,0112360732669261	Range
1982	Wheat	2012-08-07	Range	0,00561168700477754	Range
1983	Wheat	2012-08-08	Range	0,0338250961536444	Range
1984	Wheat	2012-08-09	Range	0,00711746776886368	Range
1985	Wheat	2012-08-10	Range	0,0440819811074622	Range
1986	Wheat	2012-08-13	Range	0,0139213385186086	Range
1987	Wheat	2012-08-14	Range	0,000893522025195992	Range
1988	Wheat	2012-08-15	Range	0,00472255895417373	Range
1989	Wheat	2012-08-16	Range	NA	Range
1990	Wheat	2012-08-17	Range	0,0114286958236223	Range
1991	Wheat	2012-08-20	Range	0,00770441819246681	Range
1992	Wheat	2012-08-21	Range	0,00444692228093846	Range
1993	Wheat	2012-08-22	Range	0,000557569013608372	Range
1994	Wheat	2012-08-23	Range	0,029347478632018	Range
1995	Wheat	2012-08-24	Range	0,00172761344437777	Range
1996	Wheat	2012-08-27	Range	NA	Range
1997	Wheat	2012-08-28	Range	NA	Range
1998	Wheat	2012-08-29	Range	0,00112866829137381	Range
1999	Wheat	2012-08-30	Range	0,00226116546313726	Range
[truncated: 10,578 more rows]
