# Supplementary material for: Trade policy announcements can increase price volatility in global food commodity markets
Source: Nat Food. 2023 Apr 10;4(4):331–40. doi: 10.1038/s43016-023-00729-6 (PMC10154237; doi:10.1038/s43016-023-00729-6)
Supplement: Source Data Figs. 2 and 3 — Statistical source data for Fig. 2 (effects of trade policy announcements on announcement day price volatility) and Fig. 3 (persistence of abnormal price volatility). [file 43016_2023_729_MOESM4_ESM.xlsx]

## Sheet: Coefficients
Crop,Day,variable,stu,coeff,pval,se
Wheat,1,Liberal Import,Full Period,-0.000678583827114623,0.192488083417378,0.00052057957536387
Wheat,2,Liberal Import,Full Period,-0.000668529788683667,0.0161052828545876,0.00027765870737464
Wheat,3,Liberal Import,Full Period,-0.00062402723116539,0.00167806790929204,0.000198448360631082
Wheat,4,Liberal Import,Full Period,-0.000552691018673339,0.000664145932694371,0.000162214427600337
Wheat,5,Liberal Import,Full Period,-0.000501252389812136,0.000400635423622786,0.000141467377840381
Wheat,6,Liberal Import,Full Period,-0.000414955173541941,0.000856918303927756,0.000124359640274726
Wheat,7,Liberal Import,Full Period,-0.000402223274108097,0.000531658771484977,0.000115993507824713
Wheat,8,Liberal Import,Full Period,-0.000378287025984674,0.000453943003312807,0.000107773008399713
Wheat,9,Liberal Import,Full Period,-0.000365293620328344,0.000352817096523683,0.000102130289756987
Wheat,10,Liberal Import,Full Period,-0.000357668988852861,0.000328235400744115,9.94725136486402e-05
Wheat,11,Liberal Import,Full Period,-0.000333507982317834,0.000494238510515999,9.56357492164955e-05
Wheat,12,Liberal Import,Full Period,-0.000306617122512775,0.000769278565689202,9.1073294628582e-05
Wheat,13,Liberal Import,Full Period,-0.000292578048260786,0.000940155284115285,8.83709408646696e-05
Wheat,14,Liberal Import,Full Period,-0.00026473764794337,0.00186193975627469,8.50182574274565e-05
Wheat,15,Liberal Import,Full Period,-0.000243230468005828,0.0031442511540114,8.23000056268373e-05
Wheat,16,Liberal Import,Full Period,-0.000229557667301916,0.00430538465549124,8.03542005623281e-05
Wheat,17,Liberal Import,Full Period,-0.000220986073482254,0.00525900612788499,7.91340354786163e-05
Wheat,18,Liberal Import,Full Period,-0.000209371470023145,0.00693084616742046,7.74928121563689e-05
Wheat,19,Liberal Import,Full Period,-0.00020189926759056,0.00804197278402374,7.61341587840382e-05
Wheat,20,Liberal Import,Full Period,-0.00019459735229757,0.00931764507460575,7.47968422818658e-05
Wheat,21,Liberal Import,Full Period,-0.000193893226643364,0.00894249421249871,7.41246732215652e-05
Wheat,22,Liberal Import,Full Period,-0.00776087556870548,1.64764409580354e-05,0.00179889321639066
Wheat,23,Liberal Import,Full Period,-0.000191752496309124,0.00833431079031466,7.26394850462442e-05
Wheat,24,Liberal Import,Full Period,-0.000193050778111515,0.00755619485532888,7.2225129028678e-05
Wheat,25,Liberal Import,Full Period,-0.000191257775176301,0.0073523085796543,7.13093248455378e-05
Wheat,26,Liberal Import,Full Period,-0.000189465928980152,0.00716380197249844,7.04129433834584e-05
Wheat,27,Liberal Import,Full Period,-0.000193076639391542,0.00595928587126937,7.01645544766428e-05
Wheat,28,Liberal Import,Full Period,-0.00020172931940748,0.00419753449953042,7.04144452386714e-05
Wheat,29,Liberal Import,Full Period,-0.000212085168576641,0.0027776032609681,7.08472773734294e-05
Wheat,30,Liberal Import,Full Period,-0.000219175186937809,0.0020752764601375,7.11226890252673e-05
Wheat,1,Restrictive Export,Full Period,0.00128012750107923,0.0376546378887426,0.000615617903071774
Wheat,2,Restrictive Export,Full Period,0.000477290040090603,0.137553828928587,0.000321338844494543
Wheat,3,Restrictive Export,Full Period,0.000214554645507705,0.342804570217625,0.000226139146036144
Wheat,4,Restrictive Export,Full Period,5.90837566756515e-05,0.738283610730947,0.000176815508664419
Wheat,5,Restrictive Export,Full Period,-4.61091252650018e-05,0.759381080712572,0.000150526687688267
Wheat,6,Restrictive Export,Full Period,-9.44822356953314e-05,0.474521777980545,0.000132102010700069
Wheat,7,Restrictive Export,Full Period,-0.000120722293032902,0.307481562501275,0.00011827680221895
Wheat,8,Restrictive Export,Full Period,-0.000118620609382431,0.268547424271305,0.000107194019279953
Wheat,9,Restrictive Export,Full Period,-0.000132029562967472,0.190987856417836,0.000100945707141441
Wheat,10,Restrictive Export,Full Period,-0.000137437951453781,0.150342199955554,9.55323985100879e-05
Wheat,11,Restrictive Export,Full Period,-0.000137721370091394,0.128477536843493,9.05758822694053e-05
Wheat,12,Restrictive Export,Full Period,-0.000139815041893868,0.107474477525907,8.68373284195058e-05
Wheat,13,Restrictive Export,Full Period,-0.000143972313673529,0.0858254427698282,8.37853125021458e-05
Wheat,14,Restrictive Export,Full Period,-0.000149430706193528,0.0664119945657982,8.13790526272149e-05
Wheat,15,Restrictive Export,Full Period,-0.000156466046649331,0.0491133823937726,7.9492157080605e-05
Wheat,16,Restrictive Export,Full Period,-0.000161097583506235,0.0387908946473403,7.7929955888005e-05
Wheat,17,Restrictive Export,Full Period,-0.00015907814553325,0.0364500186558157,7.60153893387435e-05
Wheat,18,Restrictive Export,Full Period,-0.000151452101271741,0.040928836513892,7.40582804449219e-05
Wheat,19,Restrictive Export,Full Period,-0.000141597025020853,0.048980933664456,7.18958889838153e-05
Wheat,20,Restrictive Export,Full Period,-0.000136946243722538,0.0533102219855903,7.08434964465832e-05
Wheat,21,Restrictive Export,Full Period,-0.000136932824888039,0.0505791747469322,7.00160157430856e-05
Wheat,22,Restrictive Export,Full Period,-0.000138255381060658,0.0460527348755631,6.92783655673743e-05
Wheat,23,Restrictive Export,Full Period,-0.000141761401096479,0.038697005412295,6.85431327080654e-05
Wheat,24,Restrictive Export,Full Period,-0.000148466746136744,0.0292601307322424,6.80759452579934e-05
Wheat,25,Restrictive Export,Full Period,-0.000153951035819972,0.0232335907362857,6.78015522506678e-05
Wheat,26,Restrictive Export,Full Period,-0.000157879002058714,0.0191085946151333,6.73390175357087e-05
Wheat,27,Restrictive Export,Full Period,-0.000161657725266202,0.0163005157884224,6.72640868942012e-05
Wheat,28,Restrictive Export,Full Period,-0.000160942660884855,0.0157257764310621,6.66029672329985e-05
Wheat,29,Restrictive Export,Full Period,-0.000163722772097242,0.0138761634078215,6.65067364330689e-05
Wheat,30,Restrictive Export,Full Period,-0.000166485446786921,0.0120772593859866,6.62959866538819e-05
Wheat,1,Restrictive Import,Full Period,-0.00043999774973302,0.638569798951117,0.000936679360578605
Wheat,2,Restrictive Import,Full Period,-3.86594253741169e-05,0.937507881450034,0.000493052197010329
Wheat,3,Restrictive Import,Full Period,0.000166306025368423,0.627693062659525,0.000342884122076195
Wheat,4,Restrictive Import,Full Period,0.000216209124109868,0.417748266479371,0.000266781903279709
Wheat,5,Restrictive Import,Full Period,0.000255659034055969,0.249990504786174,0.000222201752125682
Wheat,6,Restrictive Import,Full Period,0.000237837260554192,0.216366916805686,0.000192350339981223
Wheat,7,Restrictive Import,Full Period,0.000215331732428125,0.211444961690418,0.000172287357478115
Wheat,8,Restrictive Import,Full Period,0.000225692521504905,0.149073135497657,0.000156389416263388
Wheat,9,Restrictive Import,Full Period,0.000236235868444389,0.102348409276674,0.000144573397706495
Wheat,10,Restrictive Import,Full Period,0.000226931509022197,0.0923902662736944,0.000134805271951269
Wheat,11,Restrictive Import,Full Period,0.000221103523591901,0.0827475382574243,0.000127401900520376
Wheat,12,Restrictive Import,Full Period,0.000210709377281826,0.0817566015208797,0.000121020393608303
Wheat,13,Restrictive Import,Full Period,0.000202468411563649,0.079753040558239,0.000115521150022572
Wheat,14,Restrictive Import,Full Period,0.000186506242781677,0.0917491202059355,0.000110572968823573
Wheat,15,Restrictive Import,Full Period,0.000170327227961647,0.107380332550978,0.000105759716514558
Wheat,16,Restrictive Import,Full Period,0.000150755152133814,0.137288802744797,0.000101428550517007
Wheat,17,Restrictive Import,Full Period,0.000133755787255545,0.1703988262982,9.75452641003777e-05
Wheat,18,Restrictive Import,Full Period,0.000118239095428226,0.208614508008091,9.40176793770583e-05
Wheat,19,Restrictive Import,Full Period,9.72257880261844e-05,0.283861302776409,9.07077867216158e-05
Wheat,20,Restrictive Import,Full Period,8.17334385270848e-05,0.353773255091338,8.81295469873387e-05
Wheat,21,Restrictive Import,Full Period,7.27798682836363e-05,0.397620749813101,8.60296117850842e-05
Wheat,22,Restrictive Import,Full Period,6.33255141217421e-05,0.452447082207375,8.42734240129983e-05
Wheat,23,Restrictive Import,Full Period,5.40878438743855e-05,0.513820384908882,8.28335866323043e-05
Wheat,24,Restrictive Import,Full Period,4.40623189143331e-05,0.589466651094249,8.16481430499521e-05
Wheat,25,Restrictive Import,Full Period,3.12175623598375e-05,0.696939457628006,8.01501296560554e-05
Wheat,26,Restrictive Import,Full Period,2.06633565534087e-05,0.793619173684639,7.89778995356937e-05
Wheat,27,Restrictive Import,Full Period,8.20018128720201e-06,0.91619483060307,7.79218206912723e-05
Wheat,28,Restrictive Import,Full Period,-1.77634597685581e-06,0.981599245942505,7.70124813083251e-05
Wheat,29,Restrictive Import,Full Period,-1.39809062902449e-05,0.853911601565025,7.59237589086026e-05
Wheat,30,Restrictive Import,Full Period,-2.75837607425296e-05,0.712374087489112,7.48134202657463e-05
Wheat,1,Liberal Export,Full Period,-0.000485717648340615,0.332322536513697,0.000500953394353229
Wheat,2,Liberal Export,Full Period,-0.000422620524018816,0.130984059170055,0.000279769605679269
Wheat,3,Liberal Export,Full Period,-0.000297039563195421,0.148179754217954,0.000205375530981522
Wheat,4,Liberal Export,Full Period,-0.000184670024918534,0.26104417428544,0.000164280198146482
Wheat,5,Liberal Export,Full Period,-0.000120139663385417,0.391666876849541,0.000140233911244872
Wheat,6,Liberal Export,Full Period,-6.34846100570223e-05,0.60877237801883,0.000124023724777822
Wheat,7,Liberal Export,Full Period,-3.46023180136734e-05,0.759512605611518,0.00011302560385519
Wheat,8,Liberal Export,Full Period,-1.46422859125319e-06,0.98886458696156,0.000104904989983208
Wheat,9,Liberal Export,Full Period,1.23318905687537e-05,0.900431755540867,9.85562369223992e-05
Wheat,10,Liberal Export,Full Period,2.51599139251687e-05,0.787984719363077,9.35486769262928e-05
Wheat,11,Liberal Export,Full Period,2.51889750406933e-05,0.77945003066557,8.994189308259e-05
Wheat,12,Liberal Export,Full Period,1.8269320051479e-05,0.832482145788948,8.63651961073234e-05
Wheat,13,Liberal Export,Full Period,1.03411253419394e-05,0.901255825837648,8.33393990462277e-05
Wheat,14,Liberal Export,Full Period,-7.64518041750802e-06,0.924358270064616,8.05158879426918e-05
Wheat,15,Liberal Export,Full Period,-1.87309543076448e-05,0.810639350022798,7.81693496134834e-05
Wheat,16,Liberal Export,Full Period,-2.80258780386865e-05,0.712882843307624,7.61535008857145e-05
Wheat,17,Liberal Export,Full Period,-3.33110424037822e-05,0.65403903717621,7.43221093429704e-05
Wheat,18,Liberal Export,Full Period,-3.62287487660249e-05,0.618448720278094,7.27344066950403e-05
Wheat,19,Liberal Export,Full Period,-4.07953839361698e-05,0.568784744033407,7.15836040558823e-05
Wheat,20,Liberal Export,Full Period,-4.82800333861969e-05,0.493987895324168,7.05792040156957e-05
Wheat,21,Liberal Export,Full Period,-5.90894390995752e-05,0.396753705003923,6.97186207736567e-05
Wheat,22,Liberal Export,Full Period,-6.96836340759057e-05,0.311018296175719,6.87730347391607e-05
Wheat,23,Liberal Export,Full Period,-7.73243993892937e-05,0.257588405459377,6.82895544134468e-05
Wheat,24,Liberal Export,Full Period,-7.99332712103595e-05,0.237138754056194,6.76037085317038e-05
Wheat,25,Liberal Export,Full Period,-8.22364098452736e-05,0.220141505767065,6.70561834155184e-05
Wheat,26,Liberal Export,Full Period,-8.234993827859e-05,0.217126384736166,6.6710497444652e-05
Wheat,27,Liberal Export,Full Period,-7.79127273320601e-05,0.240712326486083,6.63982154285444e-05
Wheat,28,Liberal Export,Full Period,-7.72500932186676e-05,0.243463554855671,6.62193714050537e-05
Wheat,29,Liberal Export,Full Period,-7.61281422238567e-05,0.249071375500464,6.60371456864981e-05
Wheat,30,Liberal Export,Full Period,-7.21993346428319e-05,0.272103679656183,6.57306821838251e-05
Wheat,1,Liberal Import,Low Stocks,0.00206345308166509,0.0780237307255207,0.00117054826428075
Wheat,2,Liberal Import,Low Stocks,0.00101086766570726,0.115569083542524,0.000642206170217668
Wheat,3,Liberal Import,Low Stocks,0.000659590929210977,0.144076220055572,0.000451428378610744
Wheat,4,Liberal Import,Low Stocks,0.000475169134922702,0.179707801521773,0.000354092446909416
Wheat,5,Liberal Import,Low Stocks,0.000377192777509361,0.209486712788203,0.000300499590648448
Wheat,6,Liberal Import,Low Stocks,0.000369363132648385,0.161058702711076,0.000263486506931934
Wheat,7,Liberal Import,Low Stocks,0.000359118116086891,0.130436792303458,0.000237393875048083
Wheat,8,Liberal Import,Low Stocks,0.000353161874501711,0.103847814596406,0.0002170737885874
Wheat,9,Liberal Import,Low Stocks,0.000338995023543057,0.0894065057618827,0.00019952284770752
Wheat,10,Liberal Import,Low Stocks,0.000322452176604345,0.0833499492448508,0.000186163940399206
Wheat,11,Liberal Import,Low Stocks,0.000322818988293649,0.065920168004145,0.000175486420850742
Wheat,12,Liberal Import,Low Stocks,0.000324424765220788,0.0521564192776689,0.000167011370971044
Wheat,13,Liberal Import,Low Stocks,0.000324146067230131,0.0442526793198024,0.000161070665985237
Wheat,14,Liberal Import,Low Stocks,0.000321578216854915,0.0393042741189833,0.000155970154153201
Wheat,15,Liberal Import,Low Stocks,0.000311953284028619,0.0381030536250155,0.000150370543364758
Wheat,16,Liberal Import,Low Stocks,0.000300527549896256,0.039551682602694,0.000145943532888356
Wheat,17,Liberal Import,Low Stocks,0.00028680658550586,0.042524330757252,0.00014134493487284
Wheat,18,Liberal Import,Low Stocks,0.000281206131768066,0.042164365664995,0.000138343159716869
Wheat,19,Liberal Import,Low Stocks,0.000272243407048419,0.0442199479006322,0.000135258952896238
Wheat,20,Liberal Import,Low Stocks,0.000262651882229752,0.0472219571905925,0.000132316038523612
Wheat,21,Liberal Import,Low Stocks,0.000251975383640699,0.0516302623920359,0.000129424003923896
Wheat,22,Liberal Import,Low Stocks,0.000246801529917182,0.0530213929794516,0.000127517625955693
Wheat,23,Liberal Import,Low Stocks,0.000230366719248031,0.0628545754109431,0.000123797346640539
Wheat,24,Liberal Import,Low Stocks,0.000224972780617286,0.0651889301608946,0.00012196521772668
Wheat,25,Liberal Import,Low Stocks,0.00022236308448442,0.0644401101656797,0.000120213694022432
Wheat,26,Liberal Import,Low Stocks,0.000223898614670827,0.0611644270779523,0.000119544332562549
Wheat,27,Liberal Import,Low Stocks,0.00022003434330522,0.0633808269210103,0.000118481115958056
Wheat,28,Liberal Import,Low Stocks,0.000215932156056626,0.0659765679654236,0.000117406553760386
Wheat,29,Liberal Import,Low Stocks,0.000213184788905823,0.067544068488304,0.000116581815553673
Wheat,30,Liberal Import,Low Stocks,0.000210581521130101,0.0684326660057413,0.000115530589137058
Wheat,1,Restrictive Export,Low Stocks,0.00192702896034684,0.0415495750390082,0.000945184288589289
Wheat,2,Restrictive Export,Low Stocks,0.00110075287709625,0.0378408548443647,0.00052987128417931
Wheat,3,Restrictive Export,Low Stocks,0.000826971253452413,0.0352282738156688,0.000392566227034917
Wheat,4,Restrictive Export,Low Stocks,0.000669958340860396,0.0373913703832922,0.000321740770785154
Wheat,5,Restrictive Export,Low Stocks,0.000602306954016379,0.0386796095626007,0.000291195719362768
Wheat,6,Restrictive Export,Low Stocks,0.000547883124930397,0.0425014574375822,0.000269979629854105
Wheat,7,Restrictive Export,Low Stocks,0.000500312287512389,0.047996462961605,0.000252922675924158
Wheat,8,Restrictive Export,Low Stocks,0.000453422284455151,0.0566590744427176,0.000237818478295915
Wheat,9,Restrictive Export,Low Stocks,0.000405671242860399,0.0698074132959501,0.000223665876985694
Wheat,10,Restrictive Export,Low Stocks,0.000376964222461289,0.0753456121561418,0.000211907832897982
Wheat,11,Restrictive Export,Low Stocks,0.000351435754518481,0.080536283379085,0.000201037441513786
Wheat,12,Restrictive Export,Low Stocks,0.000348399497060359,0.0734804893675027,0.000194593595420773
Wheat,13,Restrictive Export,Low Stocks,0.000347628877722272,0.0661942392988759,0.000189164663378457
Wheat,14,Restrictive Export,Low Stocks,0.000348762463452109,0.059174153987076,0.000184771034585042
Wheat,15,Restrictive Export,Low Stocks,0.00034719115906336,0.0539801896622476,0.000180108993101411
Wheat,16,Restrictive Export,Low Stocks,0.000348046523692777,0.0476204503779087,0.000175650947106882
Wheat,17,Restrictive Export,Low Stocks,0.0003444460534066,0.0446108773032605,0.000171446490910353
Wheat,18,Restrictive Export,Low Stocks,0.000338357451041639,0.0437437925225364,0.000167727949047049
Wheat,19,Restrictive Export,Low Stocks,0.00033298056329996,0.0428227624442528,0.000164337061477198
Wheat,20,Restrictive Export,Low Stocks,0.000332013400424723,0.0399059734801561,0.00016152277278434
Wheat,21,Restrictive Export,Low Stocks,0.000323731777004952,0.0410736118377844,0.000158414520994046
Wheat,22,Restrictive Export,Low Stocks,0.000324118887815451,0.0387052999710995,0.000156721583055843
Wheat,23,Restrictive Export,Low Stocks,0.00032071197505229,0.0384090880781074,0.000154837717523533
Wheat,24,Restrictive Export,Low Stocks,0.000313594505766369,0.0398807999740758,0.000152542722075419
Wheat,25,Restrictive Export,Low Stocks,0.000302604861134008,0.0436030594841665,0.000149904597321077
Wheat,26,Restrictive Export,Low Stocks,0.000295208668245021,0.0458735137590358,0.000147804062778068
Wheat,27,Restrictive Export,Low Stocks,0.000290319625793427,0.04656837108058,0.000145820316480226
Wheat,28,Restrictive Export,Low Stocks,0.000286492092743953,0.0465631051122748,0.000143894382072499
Wheat,29,Restrictive Export,Low Stocks,0.000286787069879961,0.0444649043929539,0.000142649163083555
Wheat,30,Restrictive Export,Low Stocks,0.000279767037097441,0.0463197098370467,0.000140360296958263
Wheat,1,Restrictive Import,Low Stocks,0.000850454858022737,0.819892552512803,0.00373496284428664
Wheat,2,Restrictive Import,Low Stocks,0.000868841159980349,0.653831886866353,0.00193727860562456
Wheat,3,Restrictive Import,Low Stocks,0.000852106324052997,0.523109462563621,0.00133427940577031
Wheat,4,Restrictive Import,Low Stocks,0.000852016864883298,0.409417999948633,0.00103272071547599
Wheat,5,Restrictive Import,Low Stocks,0.000858888047010348,0.313638741875435,0.000852268011382495
Wheat,6,Restrictive Import,Low Stocks,0.000828514376734899,0.257030551513306,0.000730850433073824
Wheat,7,Restrictive Import,Low Stocks,0.000790221187774318,0.218833161145904,0.00064252574554396
Wheat,8,Restrictive Import,Low Stocks,0.000778255011016632,0.176511559648936,0.000575692451844154
Wheat,9,Restrictive Import,Low Stocks,0.000759558180167385,0.147058006362039,0.000523711460482978
Wheat,10,Restrictive Import,Low Stocks,0.000738509332599209,0.126435905599017,0.000483099883543201
Wheat,11,Restrictive Import,Low Stocks,0.000724924717857226,0.106675746349793,0.000449217537510946
Wheat,12,Restrictive Import,Low Stocks,0.000700183024626227,0.0955982487020615,0.000420013782338503
Wheat,13,Restrictive Import,Low Stocks,0.000676231430859394,0.0874696225777343,0.000395596115531601
Wheat,14,Restrictive Import,Low Stocks,0.000642195650612874,0.0860805054757687,0.000374032703713226
Wheat,15,Restrictive Import,Low Stocks,0.000617901841833625,0.0821932958661911,0.000355397793944394
Wheat,16,Restrictive Import,Low Stocks,0.00059068864917019,0.0812858952672801,0.000338736838647295
Wheat,17,Restrictive Import,Low Stocks,0.000588223802156499,0.0701790535394915,0.000324746758531851
Wheat,18,Restrictive Import,Low Stocks,0.000591265873486107,0.0616929502529719,0.000316333541271378
Wheat,19,Restrictive Import,Low Stocks,0.000591931521264129,0.0551077038225753,0.000308507351859167
Wheat,20,Restrictive Import,Low Stocks,0.000601288803907933,0.0464747087363175,0.000301883179839823
Wheat,21,Restrictive Import,Low Stocks,0.000606375775915967,0.0405448089124736,0.000295944902381635
Wheat,22,Restrictive Import,Low Stocks,0.000606953659611037,0.0367414465185059,0.000290483445473305
Wheat,23,Restrictive Import,Low Stocks,0.000603187678635158,0.0342835103570112,0.00028484683240324
Wheat,24,Restrictive Import,Low Stocks,0.000604427064565463,0.0310096656064194,0.000280105178413647
Wheat,25,Restrictive Import,Low Stocks,0.000603915469772555,0.0287496122561108,0.000276032030895383
Wheat,26,Restrictive Import,Low Stocks,0.000602340811154831,0.026882804392008,0.000272036828348523
Wheat,27,Restrictive Import,Low Stocks,0.000604048912391305,0.0244976806917914,0.000268436490390853
Wheat,28,Restrictive Import,Low Stocks,0.000599894285615709,0.0235002043747186,0.000264709224475921
Wheat,29,Restrictive Import,Low Stocks,0.000601457111636628,0.0218510037026007,0.000262185049803165
Wheat,30,Restrictive Import,Low Stocks,0.00059111436622057,0.0219839710884837,0.000257935769963589
Wheat,1,Liberal Export,Low Stocks,-0.000304008232098359,0.850314488064496,0.00161079546291606
Wheat,2,Liberal Export,Low Stocks,-0.000134954237664606,0.870281712290583,0.000826352517941022
Wheat,3,Liberal Export,Low Stocks,-8.53350623716915e-05,0.880846620865553,0.000569251529125271
Wheat,4,Liberal Export,Low Stocks,4.91743869390699e-05,0.912577120796201,0.00044786734357395
Wheat,5,Liberal Export,Low Stocks,9.57379975928501e-05,0.799721448182062,0.000377325700228163
Wheat,6,Liberal Export,Low Stocks,0.000143087541489581,0.663365133998689,0.000328702322369084
Wheat,7,Liberal Export,Low Stocks,0.000169890334814844,0.560390717511398,0.000291747701897356
Wheat,8,Liberal Export,Low Stocks,0.000168737591128927,0.520482974930876,0.000262557639611541
Wheat,9,Liberal Export,Low Stocks,0.00016398810700895,0.492481159968309,0.000238895405666331
Wheat,10,Liberal Export,Low Stocks,0.00016329711265516,0.462024565914557,0.000221991220307771
Wheat,11,Liberal Export,Low Stocks,0.000163087886279004,0.435237439879117,0.00020899211654039
Wheat,12,Liberal Export,Low Stocks,0.000171266587720198,0.393153661191925,0.000200541142357866
Wheat,13,Liberal Export,Low Stocks,0.000176181063403851,0.360664671989675,0.000192710973701151
Wheat,14,Liberal Export,Low Stocks,0.000182878608860489,0.327903097814207,0.000186899000464144
Wheat,15,Liberal Export,Low Stocks,0.000187115381820055,0.3026158988949,0.000181489502430423
Wheat,16,Liberal Export,Low Stocks,0.000192865299689918,0.275182195481723,0.000176716215211926
Wheat,17,Liberal Export,Low Stocks,0.000191798915114896,0.265188186317687,0.00017210984529096
Wheat,18,Liberal Export,Low Stocks,0.00019424271563752,0.24849999728559,0.000168291937197447
Wheat,19,Liberal Export,Low Stocks,0.000189825844106303,0.246319450691099,0.000163708162880536
Wheat,20,Liberal Export,Low Stocks,0.000187328479833102,0.241687271862621,0.000159974895421024
Wheat,21,Liberal Export,Low Stocks,0.000180944068737243,0.244748001601658,0.000155529747536103
Wheat,22,Liberal Export,Low Stocks,0.000173908862844526,0.252080550203983,0.000151818133410591
Wheat,23,Liberal Export,Low Stocks,0.000170171708660002,0.252323538896584,0.000148631830394018
Wheat,24,Liberal Export,Low Stocks,0.000170295504397172,0.242739492251403,0.000145754441157696
Wheat,25,Liberal Export,Low Stocks,0.000170420715677386,0.234600112462512,0.000143354509550819
Wheat,26,Liberal Export,Low Stocks,0.000171179238914972,0.224656889577052,0.000140950695134479
Wheat,27,Liberal Export,Low Stocks,0.000174236815938638,0.209554285618829,0.000138830493972357
Wheat,28,Liberal Export,Low Stocks,0.000174269201535464,0.202628320574118,0.000136751642305491
Wheat,29,Liberal Export,Low Stocks,0.000176981148434579,0.190114970351201,0.000135048117314717
Wheat,30,Liberal Export,Low Stocks,0.000185808247333039,0.164603834011506,0.000133669532089839
Wheat,1,Liberal Import,High Stocks,-0.00136870091503798,0.0110230009354666,0.000538141902828988
Wheat,2,Liberal Import,High Stocks,-0.00103507177282803,0.000333203463692699,0.00028818202630125
Wheat,3,Liberal Import,High Stocks,-0.00089727538598216,1.6030931714095e-05,0.000207686455631115
Wheat,4,Liberal Import,High Stocks,-0.000769751520828783,7.22743666492498e-06,0.000171286051631959
Wheat,5,Liberal Import,High Stocks,-0.000684775919591844,5.45073935365181e-06,0.000150368028526483
Wheat,6,Liberal Import,High Stocks,-0.000583454194291859,1.04683849944109e-05,0.000132183186640015
Wheat,7,Liberal Import,High Stocks,-0.000557625775823295,5.95692342719722e-06,0.000122955667472324
Wheat,8,Liberal Import,High Stocks,-0.000542355184260189,3.17208419731152e-06,0.000116204517583754
Wheat,9,Liberal Import,High Stocks,-0.000527240165511497,1.98714008448064e-06,0.000110692539937494
Wheat,10,Liberal Import,High Stocks,-0.000523595507171749,1.78589257915363e-06,0.000109430204878862
Wheat,11,Liberal Import,High Stocks,-0.000502736525834546,2.74216911644309e-06,0.000107026965565847
Wheat,12,Liberal Import,High Stocks,-0.0004773392720924,4.1071942589177e-06,0.000103465351129577
Wheat,13,Liberal Import,High Stocks,-0.000458434566713527,6.40915219385363e-06,0.000101432219415439
Wheat,14,Liberal Import,High Stocks,-0.000419946971468699,1.60768465209404e-05,9.72166557512734e-05
Wheat,15,Liberal Import,High Stocks,-0.000394484112888536,3.20002996805346e-05,9.47272676044144e-05
Wheat,16,Liberal Import,High Stocks,-0.000371776357811752,5.0739172671399e-05,9.16278112251572e-05
Wheat,17,Liberal Import,High Stocks,-0.000358736599217109,6.72777596504304e-05,8.98923898658003e-05
Wheat,18,Liberal Import,High Stocks,-0.00034299549788757,9.30470587023891e-05,8.7660170439153e-05
Wheat,19,Liberal Import,High Stocks,-0.000329496954634067,0.000120245279876086,8.55801852397695e-05
Wheat,20,Liberal Import,High Stocks,-0.000317514136733579,0.000143663004099182,8.34211737659563e-05
Wheat,21,Liberal Import,High Stocks,-0.000313752045589223,0.000142810901996526,8.2400748895716e-05
Wheat,22,Liberal Import,High Stocks,-0.00031009409947151,0.000140350508496034,8.13478659742156e-05
Wheat,23,Liberal Import,High Stocks,-0.000305362903251517,0.000142989990641551,8.02040658464616e-05
Wheat,24,Liberal Import,High Stocks,-0.000272902122837416,0.000446749089312748,7.76548484111725e-05
Wheat,25,Liberal Import,High Stocks,-0.000301509139410955,0.000120271118589255,7.83119901126962e-05
Wheat,26,Liberal Import,High Stocks,-0.000297304925342975,0.000112069899281364,7.68737905824458e-05
Wheat,27,Liberal Import,High Stocks,-0.000298418308630753,9.43582366756957e-05,7.63337001430063e-05
Wheat,28,Liberal Import,High Stocks,-0.000305388044170111,6.69582843717542e-05,7.65025434977402e-05
Wheat,29,Liberal Import,High Stocks,-0.000315101774411324,4.46102524180869e-05,7.7087507725943e-05
Wheat,30,Liberal Import,High Stocks,-0.000322130842667901,3.30703703470547e-05,7.74936153066677e-05
Wheat,1,Restrictive Export,High Stocks,0.000658444878711337,0.37390639269393,0.000740409232629693
Wheat,2,Restrictive Export,High Stocks,2.69649413701039e-05,0.941897675237143,0.000369938152931914
Wheat,3,Restrictive Export,High Stocks,-0.000158262289147006,0.537841105066675,0.00025685914235401
Wheat,4,Restrictive Export,High Stocks,-0.000266181749191308,0.180512008128647,0.000198723321502979
Wheat,5,Restrictive Export,High Stocks,-0.000327039887252986,0.0500685233609837,0.000166849858859237
Wheat,6,Restrictive Export,High Stocks,-0.000325446412142448,0.024240015062083,0.000144365383350546
Wheat,7,Restrictive Export,High Stocks,-0.000312481046826657,0.0146772997393321,0.000127986778841767
Wheat,8,Restrictive Export,High Stocks,-0.000275451943658997,0.0161355316492877,0.000114435349966196
Wheat,9,Restrictive Export,High Stocks,-0.000276571043065019,0.0108444231026705,0.000108497727602668
Wheat,10,Restrictive Export,High Stocks,-0.000270214328351275,0.00865698375170121,0.00010286606607743
Wheat,11,Restrictive Export,High Stocks,-0.000262688974075169,0.00731743668966178,9.78838670589411e-05
Wheat,12,Restrictive Export,High Stocks,-0.000260936111403049,0.00549006005725206,9.39098188444263e-05
Wheat,13,Restrictive Export,High Stocks,-0.000262360195492652,0.00390560853855759,9.08545850507714e-05
Wheat,14,Restrictive Export,High Stocks,-0.000266922213255771,0.00264027677731993,8.87069223933121e-05
Wheat,15,Restrictive Export,High Stocks,-0.000274846174689434,0.0016557289555772,8.72953524151551e-05
Wheat,16,Restrictive Export,High Stocks,-0.000282438185210804,0.00110066364720041,8.64708846050439e-05
Wheat,17,Restrictive Export,High Stocks,-0.000278786632955839,0.00101385212087401,8.47492467323044e-05
Wheat,18,Restrictive Export,High Stocks,-0.000266702463964694,0.00122749526218136,8.24384023125701e-05
Wheat,19,Restrictive Export,High Stocks,-0.000251005445397139,0.00160687648104796,7.9501741981988e-05
Wheat,20,Restrictive Export,High Stocks,-0.000247967262934211,0.00159903159350439,7.85038673378552e-05
Wheat,21,Restrictive Export,High Stocks,-0.000244872208298913,0.00152219846180546,7.71729707553455e-05
Wheat,22,Restrictive Export,High Stocks,-0.000246316325034587,0.00127489621032084,7.6393614129526e-05
Wheat,23,Restrictive Export,High Stocks,-0.000249422227592127,0.000991372382357802,7.56771519450911e-05
Wheat,24,Restrictive Export,High Stocks,-0.000254234897110009,0.000713547222261024,7.50517006567505e-05
Wheat,25,Restrictive Export,High Stocks,-0.000258295101002972,0.000567491154318533,7.48680431925778e-05
Wheat,26,Restrictive Export,High Stocks,-0.000262855856962813,0.000445074874837692,7.47748679198785e-05
Wheat,27,Restrictive Export,High Stocks,-0.000265845549246288,0.000360209132737488,7.44395543765223e-05
Wheat,28,Restrictive Export,High Stocks,-0.000265787871142886,0.000322111198505448,7.38181710327121e-05
Wheat,29,Restrictive Export,High Stocks,-0.000268639656713133,0.000262596195620191,7.35283968614189e-05
Wheat,30,Restrictive Export,High Stocks,-0.000272505265545835,0.000217030563349763,7.36029347811968e-05
Wheat,1,Restrictive Import,High Stocks,-0.000510184956693497,0.591261325801566,0.000949957783337201
Wheat,2,Restrictive Import,High Stocks,-0.0001023105771559,0.838271946192569,0.000501227094811107
Wheat,3,Restrictive Import,High Stocks,0.000109769716238614,0.75353528043671,0.000349577342572535
Wheat,4,Restrictive Import,High Stocks,0.000161125317785045,0.553205221054552,0.000271701284430964
Wheat,5,Restrictive Import,High Stocks,0.000200420443417304,0.376141330684487,0.00022642642673256
Wheat,6,Restrictive Import,High Stocks,0.00018230648307071,0.352215358065973,0.000195937850735706
Wheat,7,Restrictive Import,High Stocks,0.000158991941736681,0.365083236496287,0.000175517928303091
Wheat,8,Restrictive Import,High Stocks,0.000169330922201203,0.288817878580372,0.000159612675586789
Wheat,9,Restrictive Import,High Stocks,0.00018044970545691,0.220999490953906,0.000147413877415465
Wheat,10,Restrictive Import,High Stocks,0.000171246530925424,0.212195281825012,0.000137239933344334
Wheat,11,Restrictive Import,High Stocks,0.000164383303857635,0.204538407070233,0.000129540336326233
Wheat,12,Restrictive Import,High Stocks,0.000153827440184653,0.210877286522423,0.000122924670755568
Wheat,13,Restrictive Import,High Stocks,0.000145976053416212,0.212798896812681,0.000117142294513033
Wheat,14,Restrictive Import,High Stocks,0.000130650881803467,0.242627381744262,0.000111796339479462
Wheat,15,Restrictive Import,High Stocks,0.00011587613603774,0.278950207291151,0.00010700974731154
Wheat,16,Restrictive Import,High Stocks,9.74216828928712e-05,0.342304973119986,0.000102575552843736
Wheat,17,Restrictive Import,High Stocks,7.87006399832203e-05,0.42408399150861,9.84430269656506e-05
Wheat,18,Restrictive Import,High Stocks,6.2686826832008e-05,0.507361418588737,9.45469970762196e-05
Wheat,19,Restrictive Import,High Stocks,4.09120231034262e-05,0.653073115943593,9.10091760395218e-05
Wheat,20,Restrictive Import,High Stocks,2.37869007323136e-05,0.787222395181252,8.81189511531047e-05
Wheat,21,Restrictive Import,High Stocks,1.41970866913662e-05,0.868472085218073,8.57248588232772e-05
Wheat,22,Restrictive Import,High Stocks,4.01169171537232e-06,0.96165742129767,8.34423645268509e-05
Wheat,23,Restrictive Import,High Stocks,-5.43258925200601e-06,0.947182507762055,8.20009903269938e-05
Wheat,24,Restrictive Import,High Stocks,-1.69543919840181e-05,0.833144214879469,8.04718931145961e-05
Wheat,25,Restrictive Import,High Stocks,-2.98941432179518e-05,0.705197784232938,7.9012786891809e-05
Wheat,26,Restrictive Import,High Stocks,-4.08565313054728e-05,0.599656681734704,7.78302397671161e-05
Wheat,27,Restrictive Import,High Stocks,-5.44981657293771e-05,0.477137627538825,7.66507123123643e-05
Wheat,28,Restrictive Import,High Stocks,-6.50666111060084e-05,0.388220361604272,7.53992120745289e-05
Wheat,29,Restrictive Import,High Stocks,-7.76202045777486e-05,0.296137895646565,7.42838053627902e-05
Wheat,30,Restrictive Import,High Stocks,-9.13137745807726e-05,0.212071894839768,7.31606828700697e-05
Wheat,1,Liberal Export,High Stocks,-0.0004703523721683,0.35632376408709,0.000509856043154636
Wheat,2,Liberal Export,High Stocks,-0.000423946633490086,0.136699330908347,0.000284804694024349
Wheat,3,Liberal Export,High Stocks,-0.000298641038818911,0.153794399225835,0.000209340730348664
Wheat,4,Liberal Export,High Stocks,-0.000200717301470645,0.232158995118352,0.000167959771195371
Wheat,5,Liberal Export,High Stocks,-0.000140473186672892,0.327363162225553,0.000143401162814999
Wheat,6,Liberal Export,High Stocks,-8.9305064829022e-05,0.481612470586941,0.000126891656037495
Wheat,7,Liberal Export,High Stocks,-6.56460586096304e-05,0.570937800056619,0.000115833717798971
Wheat,8,Liberal Export,High Stocks,-3.18002607038177e-05,0.766924869958977,0.000107279748166686
Wheat,9,Liberal Export,High Stocks,-1.83625249466404e-05,0.855548996357398,0.000100861408499968
Wheat,10,Liberal Export,High Stocks,6.63186027232437e-05,0.477797452449901,9.34158133427594e-05
Wheat,11,Liberal Export,High Stocks,-7.08777945405771e-06,0.938330189507294,9.1603482519437e-05
Wheat,12,Liberal Export,High Stocks,-1.65502685344016e-05,0.850601471218126,8.78624875681411e-05
Wheat,13,Liberal Export,High Stocks,-2.64033430202004e-05,0.754876995619779,8.45608588115906e-05
Wheat,14,Liberal Export,High Stocks,-4.67416952188057e-05,0.566704600093083,8.15781616839596e-05
Wheat,15,Liberal Export,High Stocks,-5.92181064837373e-05,0.453923790770547,7.90653582816138e-05
Wheat,16,Liberal Export,High Stocks,-7.00897973909275e-05,0.362177553338982,7.69078361440783e-05
Wheat,17,Liberal Export,High Stocks,-7.51487876482028e-05,0.315789621308452,7.4901787334544e-05
Wheat,18,Liberal Export,High Stocks,-7.85586994540316e-05,0.282939475758927,7.31519147721924e-05
Wheat,19,Liberal Export,High Stocks,-8.33408600202946e-05,0.247026052548244,7.1981778045457e-05
Wheat,20,Liberal Export,High Stocks,-9.04073084099157e-05,0.201291928321627,7.07340346413423e-05
Wheat,21,Liberal Export,High Stocks,-0.000100434388645258,0.149663794371103,6.96952693490583e-05
Wheat,22,Liberal Export,High Stocks,-0.000110214787012831,0.10960245369818,6.88667197145712e-05
Wheat,23,Liberal Export,High Stocks,-0.000117173445467889,0.0859655268150319,6.82200794379546e-05
Wheat,24,Liberal Export,High Stocks,-0.000120580157967217,0.0745549235059635,6.75993095155432e-05
Wheat,25,Liberal Export,High Stocks,-0.00012290295527688,0.0664410931363988,6.69393732646467e-05
Wheat,26,Liberal Export,High Stocks,-0.000124553080958321,0.0622297902929299,6.67745699363982e-05
Wheat,27,Liberal Export,High Stocks,-0.000120914156079476,0.0675817255566808,6.61319584298067e-05
Wheat,28,Liberal Export,High Stocks,-0.000121068216757219,0.0662875837054191,6.59027947538489e-05
Wheat,29,Liberal Export,High Stocks,-0.000121703455312076,0.0644372665829189,6.57944912241236e-05
Wheat,30,Liberal Export,High Stocks,-0.000120031968977407,0.0658666772523779,6.52372176105674e-05
Maize,1,Liberal Import,Full Period,0.0011571907959502,0.0885721342475767,0.00067931836358832
Maize,2,Liberal Import,Full Period,0.000697952593711715,0.060708648173343,0.000371998445969062
Maize,3,Liberal Import,Full Period,0.000464329435549081,0.0817410063517274,0.000266675162699796
Maize,4,Liberal Import,Full Period,0.000285937467269806,0.174295461714964,0.000210432271188206
Maize,5,Liberal Import,Full Period,0.000204630675362346,0.242269639106427,0.000174967871783301
Maize,6,Liberal Import,Full Period,0.000160950861670357,0.288327348053905,0.000151559979347837
Maize,7,Liberal Import,Full Period,0.000133757633769451,0.318681003826668,0.000134117620036668
Maize,8,Liberal Import,Full Period,0.000112144585095335,0.351743132197176,0.000120412173639237
Maize,9,Liberal Import,Full Period,0.000105649615604357,0.339949604589876,0.000110697800409769
Maize,10,Liberal Import,Full Period,0.000105040520300203,0.313456489934597,0.00010419210910688
Maize,11,Liberal Import,Full Period,0.000113300814342002,0.253728371048649,9.92534437065443e-05
Maize,12,Liberal Import,Full Period,0.000119772741463977,0.206765052318102,9.48508926087896e-05
Maize,13,Liberal Import,Full Period,0.000126214079310848,0.165796522821084,9.10549904618026e-05
Maize,14,Liberal Import,Full Period,0.000125765714445541,0.151154784342514,8.75938629409946e-05
Maize,15,Liberal Import,Full Period,0.000124130145875074,0.142391529266684,8.45989528643829e-05
Maize,16,Liberal Import,Full Period,0.00012703915713319,0.121251335603696,8.19647744816431e-05
Maize,17,Liberal Import,Full Period,0.000129294837852953,0.10420940227465,7.95558710907542e-05
Maize,18,Liberal Import,Full Period,0.000133556229808208,0.0857703816008115,7.77106411797223e-05
Maize,19,Liberal Import,Full Period,0.000134300595926951,0.0780310940237405,7.61881341453706e-05
Maize,20,Liberal Import,Full Period,0.000129120406000225,0.0827542213196308,7.44026499986415e-05
Maize,21,Liberal Import,Full Period,0.000124908401531656,0.0864764441650121,7.28425211896985e-05
Maize,22,Liberal Import,Full Period,0.000128345290120006,0.0738015997068278,7.17660646024775e-05
Maize,23,Liberal Import,Full Period,0.000131371326513936,0.0639058097745135,7.08800899443795e-05
Maize,24,Liberal Import,Full Period,0.000134721612614805,0.0547282801092932,7.01062000978436e-05
Maize,25,Liberal Import,Full Period,0.000133192046881342,0.0542118419747237,6.91620946448112e-05
Maize,26,Liberal Import,Full Period,0.000131950441417678,0.0536344439348249,6.83526369924963e-05
Maize,27,Liberal Import,Full Period,0.000126766807624626,0.0599953739863435,6.7377366419669e-05
Maize,28,Liberal Import,Full Period,0.000120584243898226,0.0697991536588638,6.64824984377691e-05
Maize,29,Liberal Import,Full Period,0.000116837127939698,0.0756036319929403,6.57378405116846e-05
Maize,30,Liberal Import,Full Period,0.000113536891319471,0.0812475778409829,6.51013441552599e-05
Maize,1,Restrictive Export,Full Period,0.000680066491746734,0.233537326079704,0.000570762767596027
Maize,2,Restrictive Export,Full Period,0.000293279891355203,0.323926538087933,0.000297274722809912
Maize,3,Restrictive Export,Full Period,0.000192975559294535,0.355486374333103,0.000208820035284635
Maize,4,Restrictive Export,Full Period,0.000159708622922569,0.33109728483224,0.000164302055586754
Maize,5,Restrictive Export,Full Period,0.00012207506493895,0.383889947823302,0.000140177269773329
Maize,6,Restrictive Export,Full Period,9.7405125247209e-05,0.429712463880452,0.000123332516842167
Maize,7,Restrictive Export,Full Period,7.55513980270974e-05,0.495391762946332,0.000110806702560777
Maize,8,Restrictive Export,Full Period,6.18708114004824e-05,0.541187696131069,0.000101248525651898
Maize,9,Restrictive Export,Full Period,5.81639431467801e-05,0.539974125778284,9.48975379771077e-05
Maize,10,Restrictive Export,Full Period,5.55830387634326e-05,0.534558881106826,8.94878058800516e-05
Maize,11,Restrictive Export,Full Period,5.74858717155602e-05,0.499679688716933,8.51560687402129e-05
Maize,12,Restrictive Export,Full Period,6.36003929068178e-05,0.435863958039387,8.16135585671944e-05
Maize,13,Restrictive Export,Full Period,6.9701834002126e-05,0.376257881629903,7.87656864411221e-05
Maize,14,Restrictive Export,Full Period,6.76941759847331e-05,0.373703800115987,7.60888916695543e-05
Maize,15,Restrictive Export,Full Period,6.7384207395457e-05,0.360701229549783,7.3712333165853e-05
Maize,16,Restrictive Export,Full Period,7.11573309022951e-05,0.320455591562385,7.16109952712232e-05
Maize,17,Restrictive Export,Full Period,7.19906055666611e-05,0.303529640362731,6.99585289903973e-05
Maize,18,Restrictive Export,Full Period,6.7022335602025e-05,0.326721615292393,6.83289309842008e-05
Maize,19,Restrictive Export,Full Period,6.09568723117327e-05,0.361660362299434,6.6814738804676e-05
Maize,20,Restrictive Export,Full Period,5.90099914360075e-05,0.367686955294134,6.54987913496449e-05
Maize,21,Restrictive Export,Full Period,5.89951793991855e-05,0.359181076026695,6.43315644431719e-05
Maize,22,Restrictive Export,Full Period,6.15326987361251e-05,0.33049078030577,6.32231050361005e-05
Maize,23,Restrictive Export,Full Period,6.31978186551642e-05,0.310374891178372,6.2289354043975e-05
Maize,24,Restrictive Export,Full Period,6.6608333124813e-05,0.278767361290788,6.14886213657711e-05
Maize,25,Restrictive Export,Full Period,6.97041949638453e-05,0.251057632815974,6.07191744974624e-05
Maize,26,Restrictive Export,Full Period,7.44543813901294e-05,0.215868157946304,6.01497714957605e-05
Maize,27,Restrictive Export,Full Period,7.85579583485797e-05,0.188291775709887,5.96986166149153e-05
Maize,28,Restrictive Export,Full Period,8.24991175590442e-05,0.164440179214047,5.93268250754405e-05
Maize,29,Restrictive Export,Full Period,8.41034564739941e-05,0.152929381096289,5.88310886485351e-05
Maize,30,Restrictive Export,Full Period,8.37833501924942e-05,0.150702630648626,5.82892324100679e-05
Maize,1,Restrictive Import,Full Period,0.000958942729654475,0.346991894608467,0.00101953555035512
Maize,2,Restrictive Import,Full Period,0.000409265053045614,0.438062943693628,0.000527703862348573
Maize,3,Restrictive Import,Full Period,0.000261046590967412,0.469296871750204,0.000360709409584067
Maize,4,Restrictive Import,Full Period,0.00013668504098968,0.620371858374253,0.000275926258358609
Maize,5,Restrictive Import,Full Period,0.0001144605063582,0.623412223504794,0.000233086651325119
Maize,6,Restrictive Import,Full Period,8.44834212488345e-05,0.677649089425474,0.000203227530850526
Maize,7,Restrictive Import,Full Period,5.80822512606271e-05,0.748339188152582,0.000181023003658409
Maize,8,Restrictive Import,Full Period,5.80194870583633e-05,0.723013681363445,0.000163682856121448
Maize,9,Restrictive Import,Full Period,7.1722421498913e-05,0.632217035440762,0.000149842759541337
Maize,10,Restrictive Import,Full Period,7.37524353075583e-05,0.594930336436352,0.000138696449412811
Maize,11,Restrictive Import,Full Period,8.41075344103319e-05,0.516634315976968,0.000129673738800469
Maize,12,Restrictive Import,Full Period,9.3605598014659e-05,0.443079134694174,0.000122026542166571
Maize,13,Restrictive Import,Full Period,9.16560371274046e-05,0.428078167416995,0.000115642936224076
Maize,14,Restrictive Import,Full Period,9.51779294624081e-05,0.387490162983528,0.000110123048450452
Maize,15,Restrictive Import,Full Period,9.87172969009726e-05,0.348610732097446,0.000105308024239526
Maize,16,Restrictive Import,Full Period,0.0001082421966338,0.284275316525165,0.000101073009410201
Maize,17,Restrictive Import,Full Period,0.000108617861474849,0.264097911098262,9.72459861164562e-05
Maize,18,Restrictive Import,Full Period,0.000107226249765768,0.2527767104489,9.37438352680157e-05
Maize,19,Restrictive Import,Full Period,0.000105445432672477,0.244715749085,9.06294705474129e-05
Maize,20,Restrictive Import,Full Period,0.000102370322382501,0.245726654666267,8.81751236428584e-05
Maize,21,Restrictive Import,Full Period,0.000106319127840053,0.215982830355078,8.59139359733931e-05
Maize,22,Restrictive Import,Full Period,0.000112160697303287,0.181700352748979,8.39647581946755e-05
Maize,23,Restrictive Import,Full Period,0.000110742735518843,0.177087490974764,8.20284590796805e-05
Maize,24,Restrictive Import,Full Period,0.000107394518410345,0.180318294767508,8.01423814476354e-05
Maize,25,Restrictive Import,Full Period,0.000103736033752061,0.187199193334399,7.86372685810063e-05
Maize,26,Restrictive Import,Full Period,9.96556796345493e-05,0.196868502316015,7.72061638352644e-05
Maize,27,Restrictive Import,Full Period,9.65318309124444e-05,0.203252860278269,7.58552427784157e-05
Maize,28,Restrictive Import,Full Period,9.00340181349195e-05,0.227961222168502,7.46649001619883e-05
Maize,29,Restrictive Import,Full Period,8.67524025890965e-05,0.238283237800077,7.35506108040806e-05
Maize,30,Restrictive Import,Full Period,8.52784458278346e-05,0.239738244685674,7.25253144820782e-05
Maize,1,Liberal Export,Full Period,0.000252908848638921,0.649778284788995,0.000556933214242673
Maize,2,Liberal Export,Full Period,0.000108865255985085,0.706271921058156,0.000288844767576617
Maize,3,Liberal Export,Full Period,0.000145782335008654,0.4796593074387,0.000206219700546651
Maize,4,Liberal Export,Full Period,0.000172354710695863,0.295668433052772,0.000164786753045465
Maize,5,Liberal Export,Full Period,0.000167049158857429,0.239176111667243,0.000141897575357638
Maize,6,Liberal Export,Full Period,0.000163122883097046,0.191730738467261,0.000124928343437983
Maize,7,Liberal Export,Full Period,0.000152983244723598,0.172938055090377,0.000112231409476366
Maize,8,Liberal Export,Full Period,0.000138851116688072,0.17782335392527,0.00010302349210109
Maize,9,Liberal Export,Full Period,0.000123794069201852,0.196657554937178,9.58616893838905e-05
Maize,10,Liberal Export,Full Period,0.000109824539663377,0.222903915876727,9.00893955776858e-05
Maize,11,Liberal Export,Full Period,9.86643666058668e-05,0.246998366450804,8.52121872753949e-05
Maize,12,Liberal Export,Full Period,9.15027970145319e-05,0.261382224670762,8.14579085240402e-05
Maize,13,Liberal Export,Full Period,8.86109392696545e-05,0.256521035000659,7.808231824068e-05
Maize,14,Liberal Export,Full Period,8.69708952696609e-05,0.246717176548717,7.50683469887068e-05
Maize,15,Liberal Export,Full Period,8.95396311608654e-05,0.21872078768194,7.27869622732113e-05
Maize,16,Liberal Export,Full Period,8.8875110257868e-05,0.208923086627749,7.07172779106138e-05
Maize,17,Liberal Export,Full Period,9.70621671660695e-05,0.159993106014034,6.90638763065578e-05
Maize,18,Liberal Export,Full Period,9.81937302793603e-05,0.145280932032219,6.74068167542304e-05
Maize,19,Liberal Export,Full Period,0.000102825460756018,0.11974779701868,6.60739434120249e-05
Maize,20,Liberal Export,Full Period,0.000105599328874473,0.10290712471938,6.4731167745283e-05
Maize,21,Liberal Export,Full Period,0.000108118313306089,0.0888312921538927,6.35214888688277e-05
Maize,22,Liberal Export,Full Period,0.000114777214674501,0.0666194478873148,6.25553038087243e-05
Maize,23,Liberal Export,Full Period,0.000119355767012078,0.0526157763460038,6.15639616454983e-05
Maize,24,Liberal Export,Full Period,0.000121345574311123,0.0453689389898895,6.06139240853425e-05
Maize,25,Liberal Export,Full Period,0.000122398307722288,0.0409353264913013,5.98539273940582e-05
Maize,26,Liberal Export,Full Period,0.000126757085816682,0.0324712668559783,5.92482593809742e-05
Maize,27,Liberal Export,Full Period,0.000128811548311472,0.0280769744305767,5.86270671233513e-05
Maize,28,Liberal Export,Full Period,0.000132111114122845,0.0232214667105153,5.8178700539496e-05
Maize,29,Liberal Export,Full Period,0.00013341353925562,0.0208929058696021,5.77304621435919e-05
Maize,30,Liberal Export,Full Period,0.000131518301836062,0.0214253775461937,5.7145830251698e-05
Maize,1,Liberal Import,Low Stocks,0.00108530051179366,0.31890700248613,0.00108872980780461
Maize,2,Liberal Import,Low Stocks,0.000645627856881099,0.250501589578449,0.000561745351697325
Maize,3,Liberal Import,Low Stocks,0.000500359903111728,0.209904351818345,0.000398991438934199
Maize,4,Liberal Import,Low Stocks,0.000380641927849536,0.236690868341913,0.000321622869234118
Maize,5,Liberal Import,Low Stocks,0.000333120992223149,0.218046142430365,0.000270398212408884
Maize,6,Liberal Import,Low Stocks,0.000301365979967061,0.199220780762916,0.000234704933811224
Maize,7,Liberal Import,Low Stocks,0.000275043759822114,0.185979799974154,0.000207920897976246
Maize,8,Liberal Import,Low Stocks,0.000238894413162266,0.201592920306688,0.000187035255842099
Maize,9,Liberal Import,Low Stocks,0.000214524077883822,0.21540674755847,0.000173134291081305
Maize,10,Liberal Import,Low Stocks,0.000202796757166261,0.210239237271081,0.000161830789247483
Maize,11,Liberal Import,Low Stocks,0.000201315441356173,0.186406430919942,0.000152333146758121
Maize,12,Liberal Import,Low Stocks,0.000204919673182082,0.155589903547287,0.000144271943393763
Maize,13,Liberal Import,Low Stocks,0.000205997367028109,0.133346399745705,0.000137204560109022
Maize,14,Liberal Import,Low Stocks,0.000193391428262965,0.139397345814902,0.000130813119859304
Maize,15,Liberal Import,Low Stocks,0.000183426773546653,0.145343461284101,0.000125936114919873
Maize,16,Liberal Import,Low Stocks,0.000173548010781468,0.153295895548692,0.000121506703166542
Maize,17,Liberal Import,Low Stocks,0.000168834329828936,0.150672688340762,0.000117451755621131
Maize,18,Liberal Import,Low Stocks,0.00016708966964047,0.142300841685139,0.000113851456480717
Maize,19,Liberal Import,Low Stocks,0.000159738335120685,0.149386679293407,0.000110773834760252
Maize,20,Liberal Import,Low Stocks,0.000149843804032684,0.164547574428026,0.000107783215043844
Maize,21,Liberal Import,Low Stocks,0.000139104769679887,0.185099608947705,0.000104946719129825
Maize,22,Liberal Import,Low Stocks,0.000133112879999903,0.193518739874894,0.000102355706241515
Maize,23,Liberal Import,Low Stocks,0.000122882128212599,0.218180593489404,9.97740088778758e-05
Maize,24,Liberal Import,Low Stocks,0.000117595358332539,0.227391205911796,9.74019122379825e-05
Maize,25,Liberal Import,Low Stocks,0.000109953631755185,0.248170570078984,9.51980131255132e-05
Maize,26,Liberal Import,Low Stocks,0.000103340830572851,0.268947689932939,9.3464710486079e-05
Maize,27,Liberal Import,Low Stocks,9.19770276545426e-05,0.31565528690228,9.16496724459063e-05
Maize,28,Liberal Import,Low Stocks,8.16328171408202e-05,0.365623370739842,9.02198702713691e-05
Maize,29,Liberal Import,Low Stocks,7.24141004669211e-05,0.415421875127956,8.8907573298982e-05
Maize,30,Liberal Import,Low Stocks,6.11672404133682e-05,0.4854934916208,8.76862551214641e-05
Maize,1,Restrictive Export,Low Stocks,-0.000233940720568412,0.792065943680577,0.000887318092066558
Maize,2,Restrictive Export,Low Stocks,-0.000306395221059916,0.497764218336328,0.000451854794942433
Maize,3,Restrictive Export,Low Stocks,-0.000275959297162912,0.367045019487829,0.000305893880695789
Maize,4,Restrictive Export,Low Stocks,-0.000183921122336139,0.429905647422236,0.000232974988963392
Maize,5,Restrictive Export,Low Stocks,-0.0001799397877385,0.361015883894474,0.000196967158884331
Maize,6,Restrictive Export,Low Stocks,-0.000160775126528256,0.34748046475179,0.000171107357410146
Maize,7,Restrictive Export,Low Stocks,-0.000157700997788066,0.301820267215668,0.000152708637342093
Maize,8,Restrictive Export,Low Stocks,-0.000139080993591974,0.314309908241881,0.00013820118534329
Maize,9,Restrictive Export,Low Stocks,-0.00011937387268998,0.355690809174157,0.000129230112346594
Maize,10,Restrictive Export,Low Stocks,-0.000101791264959329,0.402529287470271,0.000121583102744135
Maize,11,Restrictive Export,Low Stocks,-8.84679477283953e-05,0.442095179842805,0.000115080491586012
Maize,12,Restrictive Export,Low Stocks,-7.5153279780461e-05,0.493258692084263,0.000109679532045002
Maize,13,Restrictive Export,Low Stocks,-6.41690292963298e-05,0.540299591606228,0.00010477929216036
Maize,14,Restrictive Export,Low Stocks,-5.49439998791734e-05,0.586073439846072,0.000100891326755758
Maize,15,Restrictive Export,Low Stocks,-3.94037202077357e-05,0.685793259436843,9.73882328092534e-05
Maize,16,Restrictive Export,Low Stocks,-2.25789897228038e-05,0.810853938630889,9.43374360163173e-05
Maize,17,Restrictive Export,Low Stocks,-1.4855139339971e-05,0.871601381126465,9.19044812986655e-05
Maize,18,Restrictive Export,Low Stocks,-1.92982499789272e-05,0.829677273827147,8.97043232473075e-05
Maize,19,Restrictive Export,Low Stocks,-2.33956598679688e-05,0.79070406023852,8.81467994749128e-05
Maize,20,Restrictive Export,Low Stocks,-2.43396674379019e-05,0.778612404274833,8.65719115198644e-05
Maize,21,Restrictive Export,Low Stocks,-2.14649621612184e-05,0.801097987124096,8.51967683365225e-05
Maize,22,Restrictive Export,Low Stocks,-1.50884658339493e-05,0.857143036400771,8.38128986098077e-05
Maize,23,Restrictive Export,Low Stocks,-9.09538175153667e-06,0.912267354187391,8.25448548256836e-05
Maize,24,Restrictive Export,Low Stocks,-9.88900337782401e-07,0.990331681415501,8.16017728435737e-05
Maize,25,Restrictive Export,Low Stocks,4.13882271825625e-06,0.959072191851606,8.06447911355549e-05
Maize,26,Restrictive Export,Low Stocks,8.99668269839533e-06,0.910238754497602,7.97962730928998e-05
Maize,27,Restrictive Export,Low Stocks,1.15597198825085e-05,0.883484209684504,7.88711364275517e-05
Maize,28,Restrictive Export,Low Stocks,1.38716473342814e-05,0.859019555514398,7.80904600945768e-05
Maize,29,Restrictive Export,Low Stocks,1.15234776654166e-05,0.880910186842435,7.6912110559527e-05
Maize,30,Restrictive Export,Low Stocks,8.8462584558001e-06,0.907587119794844,7.62010332947402e-05
Maize,1,Restrictive Import,Low Stocks,0.00167133634353668,0.447345033523485,0.00219931377340413
Maize,2,Restrictive Import,Low Stocks,0.000859180592466642,0.450951240917618,0.00113962435243964
Maize,3,Restrictive Import,Low Stocks,0.000487759812781507,0.525888353675589,0.000768901519742546
Maize,4,Restrictive Import,Low Stocks,0.000257566807687008,0.655078698037288,0.00057652585327244
Maize,5,Restrictive Import,Low Stocks,0.000241272297509616,0.634384513513624,0.000507293524366553
Maize,6,Restrictive Import,Low Stocks,0.000192451017712149,0.671415901678386,0.000453635245328063
Maize,7,Restrictive Import,Low Stocks,0.000178661864614196,0.664563495539097,0.000411987448006707
Maize,8,Restrictive Import,Low Stocks,0.000189108905305484,0.618308737329579,0.00037951292621572
Maize,9,Restrictive Import,Low Stocks,0.000209354783662911,0.553866321200191,0.000353619335436026
Maize,10,Restrictive Import,Low Stocks,0.000210212475688609,0.525697896102863,0.000331225184954735
Maize,11,Restrictive Import,Low Stocks,0.000217705850663014,0.487154182938849,0.000313283358464491
Maize,12,Restrictive Import,Low Stocks,0.000215933161179117,0.468399124688466,0.000297770559675553
Maize,13,Restrictive Import,Low Stocks,0.000221938220062126,0.435327895044363,0.000284464057066988
Maize,14,Restrictive Import,Low Stocks,0.000226203195559354,0.4071942217739,0.000272881675765441
Maize,15,Restrictive Import,Low Stocks,0.00022929338850908,0.382393303117877,0.000262467606397206
Maize,16,Restrictive Import,Low Stocks,0.000237668347646865,0.348012013791074,0.000253221203249058
Maize,17,Restrictive Import,Low Stocks,0.000236455110471028,0.334277267224052,0.000244861389900192
Maize,18,Restrictive Import,Low Stocks,0.000231392343367992,0.329291489230619,0.000237160152755169
Maize,19,Restrictive Import,Low Stocks,0.000239380354158417,0.299268861205063,0.000230581695106731
Maize,20,Restrictive Import,Low Stocks,0.000236514148443285,0.291448675474217,0.000224160619522135
Maize,21,Restrictive Import,Low Stocks,0.000240489746582593,0.271188165383198,0.000218526440430446
Maize,22,Restrictive Import,Low Stocks,0.000239856911517561,0.260689893481847,0.000213216323054754
Maize,23,Restrictive Import,Low Stocks,0.000230055787292522,0.268673675510455,0.000207950637097465
Maize,24,Restrictive Import,Low Stocks,0.000221107964645394,0.276218348610669,0.00020303277698914
Maize,25,Restrictive Import,Low Stocks,0.000214481780225636,0.280013473683343,0.000198509985271483
Maize,26,Restrictive Import,Low Stocks,0.000195281966416212,0.313819908196904,0.000193850223944005
Maize,27,Restrictive Import,Low Stocks,0.000186230731392545,0.32643754058239,0.00018974981329704
Maize,28,Restrictive Import,Low Stocks,0.000173942576642099,0.349004522881424,0.0001857073048138
Maize,29,Restrictive Import,Low Stocks,0.000174026717200659,0.33975515922617,0.000182268705644229
Maize,30,Restrictive Import,Low Stocks,0.000177315782033426,0.322450201074073,0.000179183421231899
Maize,1,Liberal Export,Low Stocks,0.00103764875238478,0.188751852257963,0.000789362813084314
Maize,2,Liberal Export,Low Stocks,0.000575157675626717,0.156207031046857,0.0004055395262648
Maize,3,Liberal Export,Low Stocks,0.000478421855476599,0.104310699378473,0.00029446189701156
Maize,4,Liberal Export,Low Stocks,0.000449208122281101,0.0617216180819178,0.000240359994923979
Maize,5,Liberal Export,Low Stocks,0.000390921505737773,0.0606624807128862,0.000208318055121275
Maize,6,Liberal Export,Low Stocks,0.000346111254248603,0.0597949610991599,0.000183816124604006
Maize,7,Liberal Export,Low Stocks,0.000322050010495006,0.0529037268744781,0.000166316303340088
Maize,8,Liberal Export,Low Stocks,0.000291775282421332,0.0549189688791785,0.000151953056872331
Maize,9,Liberal Export,Low Stocks,0.000281773276676162,0.0470067452011049,0.000141811962143029
Maize,10,Liberal Export,Low Stocks,0.000275472635817453,0.0396941837794262,0.000133874333697983
Maize,11,Liberal Export,Low Stocks,0.000265437676945773,0.0364333858834407,0.000126829443157357
Maize,12,Liberal Export,Low Stocks,0.000253247095760252,0.0377059679450569,0.000121821565243608
Maize,13,Liberal Export,Low Stocks,0.000245110669924369,0.0368572519719086,0.000117381695026064
Maize,14,Liberal Export,Low Stocks,0.000233558504807186,0.0391588168383554,0.000113196688039822
Maize,15,Liberal Export,Low Stocks,0.000223964760596733,0.0413914069386567,0.000109767865105533
Maize,16,Liberal Export,Low Stocks,0.000207787930042925,0.0514065725112676,0.000106626489043152
Maize,17,Liberal Export,Low Stocks,0.000200751699727339,0.0539515542389335,0.000104130667573375
Maize,18,Liberal Export,Low Stocks,0.00019306881005205,0.0580084459434467,0.000101815364530552
Maize,19,Liberal Export,Low Stocks,0.000186855832378272,0.0612854772399192,9.98140326173032e-05
Maize,20,Liberal Export,Low Stocks,0.000176552968139838,0.0711318952293647,9.78029729788901e-05
Maize,21,Liberal Export,Low Stocks,0.000168960234034206,0.0784418189875229,9.59826284803869e-05
Maize,22,Liberal Export,Low Stocks,0.000167426632765415,0.0763333706514215,9.44366084772287e-05
Maize,23,Liberal Export,Low Stocks,0.000168687289968279,0.0702509300619587,9.3153679927309e-05
Maize,24,Liberal Export,Low Stocks,0.000172434919252586,0.0608365049868189,9.19508685454952e-05
Maize,25,Liberal Export,Low Stocks,0.000169069938935202,0.0619790144252796,9.05545264974054e-05
Maize,26,Liberal Export,Low Stocks,0.000169069430183889,0.0585262349422504,8.93430670583046e-05
Maize,27,Liberal Export,Low Stocks,0.000168063093413554,0.0567837288403488,8.81938667719588e-05
Maize,28,Liberal Export,Low Stocks,0.0001674429640684,0.0544587602850359,8.70365639342902e-05
Maize,29,Liberal Export,Low Stocks,0.000166273528198391,0.053026541634136,8.59131083766294e-05
Maize,30,Liberal Export,Low Stocks,0.000162614999488707,0.0553050125427443,8.48225419947865e-05
Maize,1,Liberal Import,High Stocks,0.00110290848991229,0.183263408692125,0.000828606163284345
Maize,2,Liberal Import,High Stocks,0.000662664205990098,0.155373819626256,0.000466299123565862
Maize,3,Liberal Import,High Stocks,0.000386068463211511,0.248260575912369,0.000334322253468518
Maize,4,Liberal Import,High Stocks,0.000189196254861577,0.46701136482346,0.000260088327482736
Maize,5,Liberal Import,High Stocks,9.52165210757385e-05,0.656205961925796,0.00021387548929272
Maize,6,Liberal Import,High Stocks,4.85008532127483e-05,0.79285093474141,0.00018467325104171
Maize,7,Liberal Import,High Stocks,2.31682483833947e-05,0.886762809952683,0.000162684557871361
Maize,8,Liberal Import,High Stocks,1.47156189526324e-05,0.919599885996481,0.000145778420874477
Maize,9,Liberal Import,High Stocks,2.28481273535723e-05,0.863453322581639,0.000132843575353331
Maize,10,Liberal Import,High Stocks,2.81334186085699e-05,0.822241589713896,0.0001252155622726
Maize,11,Liberal Import,High Stocks,3.8596549144513e-05,0.746410228848096,0.000119345353166219
Maize,12,Liberal Import,High Stocks,4.37416370766217e-05,0.701570210213618,0.000114138346086024
Maize,13,Liberal Import,High Stocks,8.42434486709673e-05,0.400513141511009,0.000100193333882512
Maize,14,Liberal Import,High Stocks,5.6378067974992e-05,0.593012829865172,0.00010547323873812
Maize,15,Liberal Import,High Stocks,6.01589319891038e-05,0.55431069069568,0.000101727944141687
Maize,16,Liberal Import,High Stocks,7.11146215547511e-05,0.470414163048556,9.85124312909638e-05
Maize,17,Liberal Import,High Stocks,7.67112391191896e-05,0.421104559628922,9.53405698589413e-05
Maize,18,Liberal Import,High Stocks,8.31527877705976e-05,0.371819279937144,9.30967421266283e-05
Maize,19,Liberal Import,High Stocks,8.75599854324655e-05,0.336412686197409,9.10744371999317e-05
Maize,20,Liberal Import,High Stocks,8.56045056510482e-05,0.336063411215938,8.8976124592244e-05
Maize,21,Liberal Import,High Stocks,8.46326628311321e-05,0.330559982318373,8.69701102007825e-05
Maize,22,Liberal Import,High Stocks,9.16969730191328e-05,0.283721330341681,8.55251571344352e-05
Maize,23,Liberal Import,High Stocks,9.95184492909711e-05,0.238210492655032,8.4360871237087e-05
Maize,24,Liberal Import,High Stocks,0.000104485286415228,0.20952356352768,8.32478926400695e-05
Maize,25,Liberal Import,High Stocks,0.000106358744964374,0.194992842175623,8.2054220150746e-05
Maize,26,Liberal Import,High Stocks,0.000107219559177822,0.185186863438744,8.09071895327403e-05
Maize,27,Liberal Import,High Stocks,0.000105792284443885,0.184401330095491,7.96874819819581e-05
Maize,28,Liberal Import,High Stocks,0.000103168084411868,0.188526963964982,7.84423613460649e-05
Maize,29,Liberal Import,High Stocks,0.000102512996552058,0.184992602765495,7.73214477234554e-05
Maize,30,Liberal Import,High Stocks,0.000104237593236181,0.172263763403519,7.63506321415419e-05
Maize,1,Restrictive Export,High Stocks,0.00111631532458627,0.110895580515028,0.000700064597308434
Maize,2,Restrictive Export,High Stocks,0.000611024030808205,0.0994305047755528,0.000370752712671112
Maize,3,Restrictive Export,High Stocks,0.000473438093881474,0.0759519817943448,0.000266694858585079
Maize,4,Restrictive Export,High Stocks,0.00038655054746693,0.0704572881696373,0.000213620652039188
Maize,5,Restrictive Export,High Stocks,0.000329400088041401,0.0722027845818607,0.000183164105005419
Maize,6,Restrictive Export,High Stocks,0.000283899216696635,0.0800089969362097,0.000162121714680628
Maize,7,Restrictive Export,High Stocks,0.000250093059441429,0.0873877617673142,0.000146268121134531
Maize,8,Restrictive Export,High Stocks,0.000218731466503887,0.103628229984009,0.000134360693313235
Maize,9,Restrictive Export,High Stocks,0.000197250785274575,0.116680645476233,0.000125697292759503
Maize,10,Restrictive Export,High Stocks,0.000179168262347274,0.130165986785805,0.000118356010574585
Maize,11,Restrictive Export,High Stocks,0.000169045244628054,0.131873735292947,0.000112165137923438
Maize,12,Restrictive Export,High Stocks,0.000164798605877039,0.12292483923977,0.000106804745136129
Maize,13,Restrictive Export,High Stocks,0.000165134957132621,0.108666841293007,0.000102911618613337
Maize,14,Restrictive Export,High Stocks,0.000153486121115922,0.121249012907958,9.9027552199745e-05
Maize,15,Restrictive Export,High Stocks,0.000136626235861613,0.151396907516966,9.52144258697964e-05
Maize,16,Restrictive Export,High Stocks,0.00012579819229418,0.170291659215967,9.17195301624769e-05
Maize,17,Restrictive Export,High Stocks,0.000118728511672336,0.182816788464019,8.91087978935071e-05
Maize,18,Restrictive Export,High Stocks,0.000112733976766519,0.193431491902432,8.66685891668534e-05
Maize,19,Restrictive Export,High Stocks,0.000104370285129343,0.215303493584279,8.42143631333105e-05
Maize,20,Restrictive Export,High Stocks,9.96735466701247e-05,0.224399688001124,8.20270983119232e-05
Maize,21,Restrictive Export,High Stocks,9.56317202194143e-05,0.231476547161985,7.9907889734941e-05
Maize,22,Restrictive Export,High Stocks,9.43384188932425e-05,0.226529548992545,7.79938399443373e-05
Maize,23,Restrictive Export,High Stocks,9.33441611070261e-05,0.221915241669548,7.64069342337491e-05
Maize,24,Restrictive Export,High Stocks,9.15588502030777e-05,0.221590341007488,7.48928839379711e-05
Maize,25,Restrictive Export,High Stocks,9.3624346618765e-05,0.203399385923651,7.35943889886701e-05
Maize,26,Restrictive Export,High Stocks,9.79612640329459e-05,0.178081340708919,7.27276606015865e-05
Maize,27,Restrictive Export,High Stocks,0.000101182273662853,0.159942284955066,7.19867473020231e-05
Maize,28,Restrictive Export,High Stocks,0.000103618457815735,0.14601836575857,7.12611047037332e-05
Maize,29,Restrictive Export,High Stocks,0.000106156082177552,0.13280173852305,7.06060174340216e-05
Maize,30,Restrictive Export,High Stocks,0.000106737363308362,0.126718654505393,6.98754013243782e-05
Maize,1,Restrictive Import,High Stocks,0.000731159919047697,0.521386421774354,0.00114016562516856
Maize,2,Restrictive Import,High Stocks,0.000268557327403632,0.648913085931218,0.000589830884088224
Maize,3,Restrictive Import,High Stocks,0.000187411982850993,0.642831252461891,0.000404092694334504
Maize,4,Restrictive Import,High Stocks,9.61093819234103e-05,0.75687987843339,0.00031042562875253
Maize,5,Restrictive Import,High Stocks,7.64496010497505e-05,0.767959507154899,0.000259091299416051
Maize,6,Restrictive Import,High Stocks,5.44197875902056e-05,0.808201050675517,0.000224165573969658
Maize,7,Restrictive Import,High Stocks,2.68931282684917e-05,0.89229060319441,0.000198595912936672
Maize,8,Restrictive Import,High Stocks,2.56453347404749e-05,0.88586137315791,0.000178646443135751
Maize,9,Restrictive Import,High Stocks,3.84123468791264e-05,0.813634448500721,0.000162931275254334
Maize,10,Restrictive Import,High Stocks,4.14552106758736e-05,0.782746760864912,0.000150329249643782
Maize,11,Restrictive Import,High Stocks,5.27939705416317e-05,0.70638497010005,0.000140131205744765
Maize,12,Restrictive Import,High Stocks,6.50397887805666e-05,0.620877060483406,0.000131485890279367
Maize,13,Restrictive Import,High Stocks,6.1703133410567e-05,0.620026693120841,0.000124437307099585
Maize,14,Restrictive Import,High Stocks,6.5383802377004e-05,0.580253675665625,0.00011822051977157
Maize,15,Restrictive Import,High Stocks,6.90795319797801e-05,0.540732340503052,0.000112918093884606
Maize,16,Restrictive Import,High Stocks,7.87831190902818e-05,0.465971363232577,0.000108050811289949
Maize,17,Restrictive Import,High Stocks,7.95890029043032e-05,0.443544029007576,0.000103860023388097
Maize,18,Restrictive Import,High Stocks,7.91243048260597e-05,0.428987715522182,0.000100028442587275
Maize,19,Restrictive Import,High Stocks,7.57115344307646e-05,0.432941445334814,9.65388500837417e-05
Maize,20,Restrictive Import,High Stocks,7.25471310651012e-05,0.439560071172281,9.3848288553648e-05
Maize,21,Restrictive Import,High Stocks,7.61606523805962e-05,0.404820020676563,9.14133464327815e-05
Maize,22,Restrictive Import,High Stocks,8.27898734426084e-05,0.353589319055143,8.92349085002477e-05
Maize,23,Restrictive Import,High Stocks,8.28855936034524e-05,0.341333950007308,8.70954400912242e-05
Maize,24,Restrictive Import,High Stocks,8.06339164106418e-05,0.343358404788693,8.50855560313428e-05
Maize,25,Restrictive Import,High Stocks,7.73834968662162e-05,0.354281866723613,8.35277727228e-05
Maize,26,Restrictive Import,High Stocks,7.61587316728949e-05,0.352824824453374,8.19572726931611e-05
Maize,27,Restrictive Import,High Stocks,7.40626755105163e-05,0.357882852426241,8.05441018352576e-05
Maize,28,Restrictive Import,High Stocks,6.87304737270569e-05,0.385921838883033,7.92604947521189e-05
Maize,29,Restrictive Import,High Stocks,6.46527888320147e-05,0.407846441039568,7.81028640933799e-05
Maize,30,Restrictive Import,High Stocks,6.20736764183339e-05,0.419589873368384,7.6897196188821e-05
Maize,1,Liberal Export,High Stocks,-0.000548836014985966,0.459258385008711,0.000741518563042703
Maize,2,Liberal Export,High Stocks,-0.000385191463562387,0.320277697217855,0.000387504759177665
Maize,3,Liberal Export,High Stocks,-0.000185855904731131,0.490554399351715,0.000269551368277318
Maize,4,Liberal Export,High Stocks,-8.95146160104689e-05,0.66777037417073,0.000208538806234929
Maize,5,Liberal Export,High Stocks,-4.37454986396276e-05,0.804622774429986,0.00017682962308778
Maize,6,Liberal Export,High Stocks,-1.29135934025617e-05,0.933163592218158,0.000153969105844013
Maize,7,Liberal Export,High Stocks,-7.57407042648e-06,0.955858157256735,0.000136825081735081
Maize,8,Liberal Export,High Stocks,-8.2978869639949e-06,0.947193455199028,0.000125276859523568
Maize,9,Liberal Export,High Stocks,-2.3414793922402e-05,0.839543517902758,0.000115632807750116
Maize,10,Liberal Export,High Stocks,-3.85385160638808e-05,0.721693537931145,0.000108185772799378
Maize,11,Liberal Export,High Stocks,-4.78149644868998e-05,0.639246962772612,0.000101995840050294
Maize,12,Liberal Export,High Stocks,-4.70088611924354e-05,0.627063519242724,9.67444573179573e-05
Maize,13,Liberal Export,High Stocks,-4.30755360138937e-05,0.640012586684738,9.20963672831388e-05
Maize,14,Liberal Export,High Stocks,-3.49033719842344e-05,0.691853229729007,8.80565497734291e-05
Maize,15,Liberal Export,High Stocks,-2.41153973100322e-05,0.77673693921722,8.50343171984488e-05
Maize,16,Liberal Export,High Stocks,-1.35460053221623e-05,0.869265729981234,8.22947780227319e-05
Maize,17,Liberal Export,High Stocks,3.5411170078728e-06,0.964612327680963,7.98094679313526e-05
Maize,18,Liberal Export,High Stocks,1.08121626083456e-05,0.889218118256413,7.76156459014976e-05
Maize,19,Liberal Export,High Stocks,2.02649579978967e-05,0.788791353780058,7.56434016890225e-05
Maize,20,Liberal Export,High Stocks,2.97592292251268e-05,0.686903658871838,7.38269357312383e-05
Maize,21,Liberal Export,High Stocks,3.68953364659446e-05,0.609079808299962,7.21409440405792e-05
Maize,22,Liberal Export,High Stocks,4.56898662253737e-05,0.517776177241711,7.0635116448752e-05
Maize,23,Liberal Export,High Stocks,5.1113928171363e-05,0.460014402831417,6.91751676492467e-05
Maize,24,Liberal Export,High Stocks,5.18529629217227e-05,0.44412142911885,6.77515498514554e-05
Maize,25,Liberal Export,High Stocks,5.44320585777282e-05,0.414648695542095,6.67191557758905e-05
Maize,26,Liberal Export,High Stocks,5.90706044746349e-05,0.368873483376876,6.57287294199491e-05
Maize,27,Liberal Export,High Stocks,6.11052947139793e-05,0.345470439727813,6.47617077116012e-05
Maize,28,Liberal Export,High Stocks,6.46793844871173e-05,0.313475509146733,6.41594917598538e-05
Maize,29,Liberal Export,High Stocks,6.61120520795087e-05,0.297834378079631,6.3493233869905e-05
Maize,30,Liberal Export,High Stocks,6.54700098266841e-05,0.296920683087189,6.27577974843614e-05

## Sheet: Observations
Crop,Event,stu,obs
w,Liberal Import,Full Period,91
w,Restrictive Export,Full Period,91
w,Restrictive Import,Full Period,47
w,Liberal Export,Full Period,107
w,Liberal Import,Low Stocks,33
w,Restrictive Export,Low Stocks,41
w,Restrictive Import,Low Stocks,5
w,Liberal Export,Low Stocks,16
w,Liberal Import,High Stocks,58
w,Restrictive Export,High Stocks,50
w,Restrictive Import,High Stocks,42
w,Liberal Export,High Stocks,91
m,Liberal Import,Full Period,50
m,Restrictive Export,Full Period,66
m,Restrictive Import,Full Period,21
m,Liberal Export,Full Period,69
m,Liberal Import,Low Stocks,19
m,Restrictive Export,Low Stocks,23
m,Restrictive Import,Low Stocks,4
m,Liberal Export,Low Stocks,28
m,Liberal Import,High Stocks,31
m,Restrictive Export,High Stocks,43
m,Restrictive Import,High Stocks,17
m,Liberal Export,High Stocks,41
